# Supplementary material for: A framework for community curation of interspecies interactions literature
Source: eLife. 2023 Jul 4;12:e84658. doi: 10.7554/eLife.84658 (PMC10319440; doi:10.7554/eLife.84658)
Supplement: Supplementary file 5. [file elife-84658-supp5.xlsx]

## Sheet: Description
Supplementary file 5. Mapping between strains in PHI-base and PHI-Canto.
This workbook shows how the strains that are available for curation in PHI-Canto were derived from the strains curated in previous versions of PHI-base (versions prior to version 5). Each table contains a mapping between the old strain name (from PHI-base) and the latest strain name (in PHI-Canto). Data cleaning was applied to the strain names in order to standardize nomenclature, reduce redundan…
Column	Description
NCBI taxid	The NCBI Taxonomy ID for the organism corresponding to the strain name. Note that PHI-base aggregates strains at the taxonomic rank of species, and this convention is also followed in PHI-Canto.
Scientific name	The scientific name for the organism as it appears in PHI-base.
Nearest taxid	The NCBI Taxonomy ID for the nearest taxonomic rank to the strain: 'nearest' in this sense is anything above the rank of strain. Taxonomic identifiers at the rank of strain are not used because the NCBI Taxonomy is not minting any new identifiers at this rank, but PHI-base have a continued need to curate strains with no entry in the NCBI Taxonomy. Effectively, this column stores the taxonomic ran…
Comment	Comments describing potential problems with strain name curation, such as ambiguous naming, misidentified cell lines, and missing cross-references.
Old strain name	The strain name as it appeared in the PHI-Canto strain list or PHI-base database prior to review and amendment.
New strain name	The strain name as it appears after review and amendment, and as it appears in PHI-Canto at the time of this publication. Note that taxonomic information has been removed from all strain names where there is a corresponding NCBI Taxonomy ID that can supply the same information. However, for cases where a taxonomic rank is not found in NCBI Taxonomy (e.g. some serotypes), it is retained in the str…
Synonyms	Exact synonyms for the strain name in the 'New strain name' column. Note that the designation of a strain as 'primary' does not necessarily imply that it takes precedence over any synonym: the primary name is often chosen based on the value that was originally curated in PHI-base. In cases where an authoritative reference for strain names exists, then the primary name will match that nomenclature…
Abbreviation	An abbreviation for the strain name, typically derived from existing conventions in the literature. Abbreviations are included only for the sake of convenience: to allow more space-efficient display of long strain names in PHI-Canto.
Cross references	Cross-references from the strain name to systematic identifiers in other biological databases or ontologies that describe the strain. The relation between identifier prefixes and their respective data sources are described below: CVCL: Cellosaurus BTO: BRENDA Tissue Ontology WBStrain: WormBase MGI: Mouse Genome Informatics

## Sheet: Pathogen strains
NCBI taxid	Scientific name	Nearest taxid	Comment	Old strain name	New strain name	Synonyms	Abbreviation	Cross references
470	Acinetobacter baumannii			AB0057Km	AB0057Km
470	Acinetobacter baumannii			Ab169	Ab169
470	Acinetobacter baumannii			AB5075	AB5075
470	Acinetobacter baumannii			AB5075_UW	AB5075_UW
470	Acinetobacter baumannii			ATCC 17903	ATCC 17903
470	Acinetobacter baumannii			ATCC 17978	5377	ATCC 17978, NCDC KC 755
470	Acinetobacter baumannii			ATCC 19606	2208	81, ATCC 19606, DSM 6974
470	Acinetobacter baumannii			AYE	AYE
470	Acinetobacter baumannii			BM4587	BM4587
470	Acinetobacter baumannii			CI79	CI79
470	Acinetobacter baumannii			isolate ST2/KL22	isolate ST2/KL22
470	Acinetobacter baumannii			MAR002	MAR002
470	Acinetobacter baumannii			S1	S1
470	Acinetobacter baumannii		note: CRAB is an abbreviation for symptoms	ST2/KL22 CRAB isolate	isolate ST2/KL22
106654	Acinetobacter nosocomialis			M2	M2
106654	Acinetobacter nosocomialis			M2	M2
106654	Acinetobacter nosocomialis			M2	M2
715	Actinobacillus pleuropneumoniae			4074	4074
715	Actinobacillus pleuropneumoniae			HS143	HS143
715	Actinobacillus pleuropneumoniae			LD20	LD20
715	Actinobacillus pleuropneumoniae			MIDG2331	MIDG2331
715	Actinobacillus pleuropneumoniae			S8	S8
715	Actinobacillus pleuropneumoniae			SC1516	SC1516
715	Actinobacillus pleuropneumoniae			serotype 15 strain HS143	serotype 15 strain HS143
715	Actinobacillus pleuropneumoniae		note: NCBI Taxonomy has serovar 5b	serotype 5b strain L20	serotype 5b strain L20
715	Actinobacillus pleuropneumoniae			Shope 4074	Shope 4074
715	Actinobacillus pleuropneumoniae			SLW01	SLW01
644	Aeromonas hydrophila			NJ-35	NJ-35
644	Aeromonas hydrophila			SSU	SSU
644	Aeromonas hydrophila			YJ-1	YJ-1
645	Aeromonas salmonicida			A449	A449
645	Aeromonas salmonicida	29491		subsp. salmonicida strain JF2267	JF2267
358	Agrobacterium tumefaciens			C58	C58
358	Agrobacterium tumefaciens			NT1RE	NT1RE
373	Agrobacterium vitis			F2/5	F2/5
5599	Alternaria alternata			15A	15A
5599	Alternaria alternata			15A	15A
5599	Alternaria alternata			AC325	AC325
5599	Alternaria alternata			ATCC 66981	EGS 34-016	ATCC 66981, CBS 916.96, IMI 254138
5599	Alternaria alternata		warning: ATCC 90610 is from Alternaria gaisen	ATCC 90610	EGS 37-132.2	ATCC 90610, Tottori 15A
5599	Alternaria alternata			EV-MIL31	EV-MIL31
5599	Alternaria alternata			HC-2S	HC-2S
5599	Alternaria alternata			HC1	HC1
5599	Alternaria alternata			M-71	M-71
5599	Alternaria alternata		note: strain name checked against publication	NEW	NEW
5599	Alternaria alternata			SD-1	SD-1
5599	Alternaria alternata			SH20	SH20
5599	Alternaria alternata			Z7	Z7
29001	Alternaria brassicicola			Abra43	Abra43
29001	Alternaria brassicicola			abta14	abta14
29001	Alternaria brassicicola			ATCC 96836	EGS 42-002	ATCC 96836
29001	Alternaria brassicicola		warning: ATCC 96866 is from Saccharomyces cerevisiae	ATCC 96866	ATCC 96866
29001	Alternaria brassicicola			Tf383	Tf383
135859	Alternaria citri			OR1	OR1
160389	Alternaria longipes			C-00	C-00
48100	Alternaria solani			ALS1; ALS2	ALS1
48100	Alternaria solani			ALS1; ALS2	ALS2
5454	Ascochyta rabiei			AR628	AR628
40993	Aspergillus carbonarius			NRRL 368	NRRL 368
5059	Aspergillus flavus		invalid: encoding error	?ku70 ?pyrG::AfpyrG ?niaD
5059	Aspergillus flavus		invalid: encoding error	?ku70, ?pyrG::AfpyrG
5059	Aspergillus flavus		invalid: encoding error	?ku70, ?pyrG::pyrG
5059	Aspergillus flavus			12	12
5059	Aspergillus flavus			CA14	CA14
5059	Aspergillus flavus		invalid: encoding error	CA14 (?ku70 ?pyrG::AfpyrG)
5059	Aspergillus flavus		note: removed strain characteristics	CA14 (Δku70 ΔpyrG::AfpyrG)	CA14
5059	Aspergillus flavus			CA14 PTS	CA14 PTS
5059	Aspergillus flavus		invalid: encoding error	CA14 PTS (?ku70 ?pyrG)
5059	Aspergillus flavus		note: removed strain characteristics	CA14 PTS (Δku70 ΔpyrG)	CA14 PTS
5059	Aspergillus flavus			NRRL 3357	NRRL 3357
5059	Aspergillus flavus		invalid: encoding error	PTS ?ku70 ?pyrG
5059	Aspergillus flavus		note: removed strain characteristics	PTS Δku70 ΔpyrG	PTS
5059	Aspergillus flavus		invalid: encoding error	PTS?ku70?pyrG::AfpyrG
5059	Aspergillus flavus		note: removed strain characteristics	PTSΔku70ΔpyrG::AfpyrG	PTS
5059	Aspergillus flavus		invalid: genotype; not found in PHI-base 4.12	Δku70 ΔpyrG::AfpyrG
5059	Aspergillus flavus		invalid: genotype	Δku70 ΔpyrG::AfpyrG ΔniaD
5059	Aspergillus flavus		invalid: genotype	Δku70 ΔpyrG::pyrG
5059	Aspergillus flavus		invalid: genotype	Δku70, ΔpyrG::AfpyrG
5059	Aspergillus flavus		invalid: genotype	Δku70, ΔpyrG::pyrG
746128	Aspergillus fumigatus			237	237
746128	Aspergillus fumigatus			293.1	293.1
746128	Aspergillus fumigatus			5233	5233
746128	Aspergillus fumigatus			A1160	A1160
746128	Aspergillus fumigatus		invalid: encoding error	A1160 (?ku80, pyrG)
746128	Aspergillus fumigatus		invalid: encoding error	A1160 (?ku80, pyrG1)
746128	Aspergillus fumigatus		note: removed genotype	A1160 (Δku80, pyrG)	A1160
746128	Aspergillus fumigatus		note: removed genotype	A1160 (Δku80, pyrG1)	A1160
746128	Aspergillus fumigatus			A1160C	A1160C
746128	Aspergillus fumigatus			A1160P+	A1160P+
746128	Aspergillus fumigatus			A1161	A1161
746128	Aspergillus fumigatus			Af14	Af14
746128	Aspergillus fumigatus			Af293	Af293
746128	Aspergillus fumigatus			AF293.1	Af293.1
746128	Aspergillus fumigatus			AfS35	AfS35
746128	Aspergillus fumigatus			AfS77	AfS77
746128	Aspergillus fumigatus		note: not a genotype	AkuB<KU80>	akuBKU80
746128	Aspergillus fumigatus		note: not a genotype	akuB<KU80>	akuBKU80
746128	Aspergillus fumigatus		note: not a genotype	akuBKU80	akuBKU80
746128	Aspergillus fumigatus			ATCC 46645	NCPF 2109	ATCC 46645
746128	Aspergillus fumigatus			B-5233	B-5233
746128	Aspergillus fumigatus			CBS 144.89	CBS 144.89
746128	Aspergillus fumigatus			CBS144.89	CBS 144.89
746128	Aspergillus fumigatus			CEA10	CEA10
746128	Aspergillus fumigatus			CEA17	CEA17
746128	Aspergillus fumigatus		invalid: encoding error	CEA17 ?ku80
746128	Aspergillus fumigatus		warning: not in publication text; supplementary data not found; assuming CEA17 is background	CEA17 akuBKU80	akuBKU80
746128	Aspergillus fumigatus		invalid: encoding error	CEA17 KU80?pyrG
746128	Aspergillus fumigatus		note: removed genetic background (CEA17)	CEA17 KU80ΔpyrG	KU80ΔpyrG	KU80deltapyrG
746128	Aspergillus fumigatus		note: publications do not treat this as a genotype	CEA17 Δku80	CEA17Δku80	CEA17deltaku80
746128	Aspergillus fumigatus			D141	D141
746128	Aspergillus fumigatus			H237	H237
746128	Aspergillus fumigatus			IF1SW-F4	IF1SW-F4
746128	Aspergillus fumigatus		note: not a genotype	KU70	KU70
746128	Aspergillus fumigatus		note: not a genotype	Ku80	KU80
746128	Aspergillus fumigatus		note: not a genotype	Ku80	KU80
746128	Aspergillus fumigatus		invalid: encoding error	KU80?pyrG
746128	Aspergillus fumigatus		note: not a genotype	KU80ΔpyrG	KU80ΔpyrG	KU80deltapyrG
746128	Aspergillus fumigatus			NRC A-4-56	NRC A-4-56
746128	Aspergillus fumigatus			YJ-407	YJ-407
162425	Aspergillus nidulans			A26	A26
162425	Aspergillus nidulans			pabaA1	pabaA1
728	Avibacterium paragallinarum			TW07	TW07
728	Avibacterium paragallinarum			TW94	TW94
1392	Bacillus anthracis			ANR-1	ANR-1
1392	Bacillus anthracis			Sterne	Sterne
1392	Bacillus anthracis		note: assumed distinct from 'ST1'	STI	STI
1392	Bacillus anthracis			Vollum	Vollum
1396	Bacillus cereus			0-9	0-9
1396	Bacillus cereus		note: too many strain designations to list	ATCC 14579	ATCC 14579
1396	Bacillus cereus			F4810/72	F4810/72
1396	Bacillus cereus			G9241	G9241
1396	Bacillus cereus			HN001	HN001
176275	Beauveria bassiana			ANU1	ANU1
176275	Beauveria bassiana			ARSEF 2575	ARSEF 2575
176275	Beauveria bassiana			ARSEF 2575	ARSEF 2575
176275	Beauveria bassiana			ARSEF 2860	ARSEF 2860
176275	Beauveria bassiana			ARSEF 2861	ARSEF 2861
176275	Beauveria bassiana			ATCC 90517	ATCC 90517	NRRL 20698
176275	Beauveria bassiana			Bb0062	Bb0062
176275	Beauveria bassiana			Bb2860	Bb2860
176275	Beauveria bassiana			BCC 2660	BCC 2660
176275	Beauveria bassiana			GXsk1011	GXsk1011
176275	Beauveria bassiana			JEF-007	JEF-007
5016	Bipolaris maydis			C4	C4	ATCC 48331
5016	Bipolaris maydis		note: removed mating type and strain characteristics	C4 Tox1+; MAT1-2; ATCC 48331	C4	ATCC 48331
5016	Bipolaris maydis			C4; C5	C4	ATCC 48331
5016	Bipolaris maydis			C4; C5	C5
5016	Bipolaris maydis			C5	C5
5016	Bipolaris maydis			HITO7711	HITO7711
101162	Bipolaris oryzae			WK-1C	WK-1C
45130	Bipolaris sorokiniana			ND90Pr	ND90Pr
40125	Bipolaris victoriae			HvW	HvW
5017	Bipolaris zeicola			164R10	164R10
5017	Bipolaris zeicola			367-1a	367-1a
5017	Bipolaris zeicola			SB111	SB111
5039	Blastomyces dermatitidis			SCB-2; A	A
5039	Blastomyces dermatitidis			SCB-2; A	SCB-2
34373	Blumeria graminis			CC148	CC148
34373	Blumeria graminis		invalid: taxonomic rank	f. sp. hordei
34373	Blumeria graminis	62688		f. sp. hordei isolate K1	isolate K1
34373	Blumeria graminis	62688		f. sp. hordei race A6	race A6		A6
34373	Blumeria graminis	62688		f. sp. hordei strain CH4.8	CH4.8
34373	Blumeria graminis	62688		f. sp. hordei strain DH14	DH14
34373	Blumeria graminis		invalid: taxonomic rank	f. sp. tritici
34373	Blumeria graminis		invalid: taxonomic rank	f. sp. tritici
34373	Blumeria graminis		invalid: taxonomic rank	f. sp. tritici
34373	Blumeria graminis	62690		f. sp. tritici isolate Bgt_JIW2	isolate Bgt_JIW2
34373	Blumeria graminis			Fel09	Fel09
518	Bordetella bronchiseptica			D445	D445
518	Bordetella bronchiseptica			KM22	KM22
518	Bordetella bronchiseptica			RB50	RB50
518	Bordetella bronchiseptica			S798	S798
520	Bordetella pertussis			18323	18323
520	Bordetella pertussis			B1917	B1917
520	Bordetella pertussis			BPSM	BPSM
520	Bordetella pertussis		note: possible synonym of 'Tohama 1'	Tohama I	Tohama I
140	Borrelia hermsii			DAH	DAH
140	Borrelia hermsii			YOR	YOR
139	Borreliella burgdorferi			5A18NP1	5A18NP1
139	Borreliella burgdorferi			B31	B31
139	Borreliella burgdorferi			B31 5A18	B31 5A18
139	Borreliella burgdorferi			B31 5A18 NP1	B31 5A18 NP1
139	Borreliella burgdorferi			B31 A3	B31 A3
139	Borreliella burgdorferi			B31-5A4	B31 5A4	B31-5A4
139	Borreliella burgdorferi			B31A3	B31 A3
139	Borreliella burgdorferi			B31A3	B31 A3
139	Borreliella burgdorferi			B31A3	B31 A3
139	Borreliella burgdorferi			B31A3	B31 A3
139	Borreliella burgdorferi			GCB920	GCB920
139	Borreliella burgdorferi			ML23	ML23
40559	Botrytis cinerea			1750	1750
40559	Botrytis cinerea		note: 'CGMCC 4006' is a China Microbiological Culture Collection Center accession number	38B1	38B1	CGMCC 4006
40559	Botrytis cinerea		note: 'CGMCC 4006' is a China Microbiological Culture Collection Center accession number	38B1 (CGMCC 4006)	38B1	CGMCC 4006
40559	Botrytis cinerea			A-1-3	A-1-3
40559	Botrytis cinerea			A1	A1
40559	Botrytis cinerea			B05.10	B05.10
40559	Botrytis cinerea			B05.10	B05.10
40559	Botrytis cinerea			B05.10	B05.10
40559	Botrytis cinerea			B05.10	B05.10
40559	Botrytis cinerea			BC22	BC22
40559	Botrytis cinerea			Bd90	Bd90
40559	Botrytis cinerea			BY4741	BY4741
40559	Botrytis cinerea			BY4741	BY4741
40559	Botrytis cinerea			FJ1-3	FJ1-3
40559	Botrytis cinerea			HYOGO11	HYOGO11
40559	Botrytis cinerea			IK2018	IK2018
40559	Botrytis cinerea			NY76	NY76
40559	Botrytis cinerea			SAS56	SAS56
40559	Botrytis cinerea			T4	T4
278938	Botrytis elliptica			Be9401	Be9401
235	Brucella abortus			1119-3	1119-3
235	Brucella abortus			2308	2308
235	Brucella abortus			2308	2308
29459	Brucella melitensis			133	133
29459	Brucella melitensis			16M	16M
29459	Brucella melitensis			2308	2308
29459	Brucella melitensis			2308	2308
29459	Brucella melitensis			M28	M28
29459	Brucella melitensis			M28	M28
29459	Brucella melitensis			NI	NI
444163	Brucella microti			CCM4915	CCM4915
29461	Brucella suis			1330	1330
95486	Burkholderia cenocepacia			H111	H111
95486	Burkholderia cenocepacia			H111	H111
95486	Burkholderia cenocepacia			J2315	J2315
95486	Burkholderia cenocepacia			K56-2	K56-2
292	Burkholderia cepacia			H111	H111
292	Burkholderia cepacia			H111	H111
488447	Burkholderia contaminans			IST408	IST408
337	Burkholderia glumae			106619	106619
337	Burkholderia glumae			336gr-1	336gr-1
337	Burkholderia glumae			411gr-6	411gr-6
337	Burkholderia glumae			AU6208	AU6208
337	Burkholderia glumae			BGR1	BGR1
337	Burkholderia glumae			FU13	FU13
337	Burkholderia glumae			M3	M3
337	Burkholderia glumae			M3	M3
337	Burkholderia glumae			Pg-10	Pg-10
337	Burkholderia glumae			Pg-15	Pg-15
337	Burkholderia glumae			Pg-7	Pg-7
337	Burkholderia glumae			PG1	PG1
337	Burkholderia glumae			SL2376	SL2376
13373	Burkholderia mallei		note: entry no longer exists in ATCC	ATCC 23344	ATCC 23344
28450	Burkholderia pseudomallei			1026b	1026b
28450	Burkholderia pseudomallei			10276	10276
28450	Burkholderia pseudomallei			Bp82	Bp82
28450	Burkholderia pseudomallei			DD503	DD503
28450	Burkholderia pseudomallei			E8	E8
28450	Burkholderia pseudomallei			JW280	JW280
28450	Burkholderia pseudomallei			K96243	K96243
28450	Burkholderia pseudomallei			K96423	K96423
28450	Burkholderia pseudomallei			MSHR668	MSHR668
57975	Burkholderia thailandensis			ATCC 700388D-5	ATCC 700388D-5
57975	Burkholderia thailandensis			E264	E264
6326	Bursaphelenchus xylophilus			AMA3	AMA3
6326	Bursaphelenchus xylophilus			AMA3cl	AMA3cl
6326	Bursaphelenchus xylophilus			NXY61	NXY61
6326	Bursaphelenchus xylophilus			YW4	YW4
197	Campylobacter jejuni			11-164	11-164
197	Campylobacter jejuni			11168	11168
197	Campylobacter jejuni			81-176	81-176
197	Campylobacter jejuni			81116	81116
197	Campylobacter jejuni			CS2	CS2
197	Campylobacter jejuni			CS2	CS2
197	Campylobacter jejuni			F38011	F38011
197	Campylobacter jejuni			IA3902	IA3902
197	Campylobacter jejuni			M1	M1
197	Campylobacter jejuni			M1	M1
197	Campylobacter jejuni			M1	M1
197	Campylobacter jejuni			NCTC 11168	NCTC 11168
197	Campylobacter jejuni			NCTC 11168-O	NCTC 11168-O
197	Campylobacter jejuni			NCTC11168-O	NCTC 11168-O
197	Campylobacter jejuni			NCTC11168-O	NCTC 11168-O
197	Campylobacter jejuni			NCTC11168-O	NCTC 11168-O
197	Campylobacter jejuni			NCTC11168-O	NCTC 11168-O
197	Campylobacter jejuni			PopP2	PopP2
5476	Candida albicans		note: assuming ATCC 10261; publication paywalled	10261	IOC 2023	2023, 582 (phase S), ATCC 10261, CBS 2718, CCY 29-3-108, FMJ 1011, IFO 1061
5476	Candida albicans			10560-B	10560-B
5476	Candida albicans			A72	A72
5476	Candida albicans			ATCC 10261	IOC 2023	2023, 582 (phase S), ATCC 10261, CBS 2718, CCY 29-3-108, FMJ 1011, IFO 1061
5476	Candida albicans			BWP17	BWP17
5476	Candida albicans		note: treated as the WT strain in publication	BWP17+cIP30	BWP17+cIP30
5476	Candida albicans			CAF-3	CAF-3
5476	Candida albicans			CAF2	CAF2
5476	Candida albicans			CAF2-1	CAF2-1
5476	Candida albicans			CAF3-1	CAF3-1
5476	Candida albicans		note: strain is a positive control for Mkc1 activation wild type	CAI-4+CIp10	CAI-4+CIp10
5476	Candida albicans			CAI-7	CAI-7
5476	Candida albicans			CAI4	CAI4
5476	Candida albicans			CEC2908	CEC2908
5476	Candida albicans			CW542	CW542
5476	Candida albicans			DAY1	DAY1
5476	Candida albicans			DAY185	DAY185
5476	Candida albicans			DK318	DK318
5476	Candida albicans			DP42 and others	DP42
5476	Candida albicans			GP1	GP1
5476	Candida albicans			HBCA 16	HBCA 16
5476	Candida albicans			JC1936	JC1936
5476	Candida albicans			JC747	JC747
5476	Candida albicans			KC645	KC645
5476	Candida albicans			M1477	M1477
5476	Candida albicans			R8	R8
5476	Candida albicans		note: not a typo of RM1000	RM100	RM100
5476	Candida albicans		note: not a typo of RM1000	RM100	RM100
5476	Candida albicans			RM100	RM100
5476	Candida albicans			RM100	RM100
5476	Candida albicans			RM1000	RM1000
5476	Candida albicans			SC5314	SC5314
5476	Candida albicans			SGC2024	SGC2024
5476	Candida albicans			SGY243	SGY243
5476	Candida albicans			SN148	SN148
5476	Candida albicans			SN152	SN152
5476	Candida albicans			SN250	SN250
5476	Candida albicans			SN425	SN425
5476	Candida albicans			SN76	SN76
5476	Candida albicans			W303a	W303a
5476	Candida albicans			YJA10	YJA10
42374	Candida dubliniensis			Wü284	Wü284
5478	Candida glabrata			311	311
5478	Candida glabrata			BG14	BG14
5478	Candida glabrata			BG2	BG2
5478	Candida glabrata			CBS 138	CBS 138
5478	Candida glabrata			HTL	HTL
5478	Candida glabrata			KUE100	KUE100
5480	Candida parapsilosis			AM2001/0013	AM2001/0013
5480	Candida parapsilosis			BC014S	BC014S
5480	Candida parapsilosis			CBS 604	CBS 604
5480	Candida parapsilosis			CDC317	CDC317
5480	Candida parapsilosis			CLIB 214	CLIB 214
5480	Candida parapsilosis			GA1	GA1
5482	Candida tropicalis			ATCC 750	1909	ATCC 4563, ATCC 7349, ATCC 750, CBS 94, CCRC 20520, IFO 1070, IFO 1400, JCM 1541, NRRL Y-12699, NRRL Y-12968, NRRL Y-607
5482	Candida tropicalis			ATCC MYA-3404	T1	ATCC MYA-3404
5482	Candida tropicalis			MYA3404	T1	ATCC MYA-3404
5482	Candida tropicalis			MYA3404	T1	ATCC MYA-3404
5482	Candida tropicalis			MYA3404	T1	ATCC MYA-3404
5482	Candida tropicalis			MYA3404	T1	ATCC MYA-3404
5158	Ceratocystis fimbriata	88771		f. sp. platani strain AF 100	AF 100
312341	Ceratocystis harringtonii			119.78	119.78
84275	Cercospora kikuchii			PR	PR
29003	Cercospora nicotianae			14	14
135779	Cercospora zeae-maydis			SCOH1-5	SCOH1-5
83560	Chlamydia muridarum			CMUT3	CMUT3
83560	Chlamydia muridarum			Nigg	Nigg
83560	Chlamydia muridarum			Nigg3	Nigg3
813	Chlamydia trachomatis			25667R	25667R
813	Chlamydia trachomatis			A2497	A2497
813	Chlamydia trachomatis			D-LC	D-LC
813	Chlamydia trachomatis			D/UW-3/CX	D/UW-3/CX
813	Chlamydia trachomatis			L2	L2
67825	Citrobacter rodentium			DBS100	DBS100
67825	Citrobacter rodentium			DBS770	DBS770
67825	Citrobacter rodentium			GPM1831a	GPM1831a
67825	Citrobacter rodentium			ICC168	ICC168
67825	Citrobacter rodentium			ICC169	ICC169
67825	Citrobacter rodentium			ICC180	ICC180
28447	Clavibacter michiganensis			Cm15-2.0 sm	Cm15-2.0 sm
28447	Clavibacter michiganensis	33013		subsp. michiganensis strain NCPPB382	NCPPB382
5111	Claviceps purpurea			20.1	20.1
5111	Claviceps purpurea		invalid: encoding error	20.1?ku70
5111	Claviceps purpurea			20.1Δku70	20.1Δku70	20.1deltaku70
5111	Claviceps purpurea			Cp20.1	Cp20.1
5111	Claviceps purpurea			PI	PI
36911	Clavispora lusitaniae		note: ATCC 42720 uses Candida lusitaniae, a heterotypic synonym	ATCC 42720	45090	ATCC 42720
1496	Clostridioides difficile			630	630
1496	Clostridioides difficile		invalid: encoding error	630?erm
1496	Clostridioides difficile			630Δerm	630Δerm	630deltaerm
1496	Clostridioides difficile			JIR8094	JIR8094
1496	Clostridioides difficile			M7404	M7404
1496	Clostridioides difficile			R20291	R20291
1496	Clostridioides difficile			RT027	RT027
1502	Clostridium perfringens			56	56
1502	Clostridium perfringens			ATCC 3624	26	A.J. Wilsdon type A, ATCC 3624, L.S. McClung 1997
1502	Clostridium perfringens			ATCC 3624	26	A.J. Wilsdon type A, ATCC 3624, L.S. McClung 1997
1502	Clostridium perfringens			ATCC 3624	26	A.J. Wilsdon type A, ATCC 3624, L.S. McClung 1997
1502	Clostridium perfringens			ATCC 3624	26	A.J. Wilsdon type A, ATCC 3624, L.S. McClung 1997
1502	Clostridium perfringens			CNEOP004	CNEOP004
1502	Clostridium perfringens			CP1	CP1
1502	Clostridium perfringens			EHE-NE18	EHE-NE18
1502	Clostridium perfringens			JIR325	JIR325
1502	Clostridium perfringens			NCTC 3110	NCTC 3110
1502	Clostridium perfringens			type D strain CN1020	type D strain CN1020		CN1020
5501	Coccidioides immitis			C735	C735
5501	Coccidioides immitis			C735	C735
199306	Coccidioides posadasii			C735	C735
199306	Coccidioides posadasii			C735	C735
27357	Colletotrichum acutatum			Coll-153	Coll-153
27358	Colletotrichum coccodes			Si-60	Si-60
27358	Colletotrichum coccodes			US-41	US-41
474922	Colletotrichum gloeosporioides			CFCC80308	CFCC80308
474922	Colletotrichum gloeosporioides			Cg-14	Cg-14
474922	Colletotrichum gloeosporioides			EX2016-02	EX2016-02
474922	Colletotrichum gloeosporioides		invalid: taxonomic rank	f. sp. aeschynomenes
474922	Colletotrichum gloeosporioides			SMCG1#C	SMCG1#C
474922	Colletotrichum gloeosporioides			UQ62	UQ62
474922	Colletotrichum gloeosporioides			W16	W16
474922	Colletotrichum gloeosporioides			WT178	WT178
31870	Colletotrichum graminicola			CgM2	CgM2
31870	Colletotrichum graminicola			M1.001	M1.001
31870	Colletotrichum graminicola			M2	M2
31870	Colletotrichum graminicola			M2	M2
31870	Colletotrichum graminicola			M2	M2
80884	Colletotrichum higginsianum			337-5	337-5
80884	Colletotrichum higginsianum			CH-1	CH-1
80884	Colletotrichum higginsianum			CH-1	CH-1
80884	Colletotrichum higginsianum			Chku80	Chku80
80884	Colletotrichum higginsianum		warning: not clear whether CH-1 is a synonym of IMI349061	IMI349061	IMI349061	CH-1
80884	Colletotrichum higginsianum		warning: not clear whether CH-1 is a synonym of IMI349061	IMI349061 (CH-1)	IMI349061	CH-1
5462	Colletotrichum lagenaria			104-T	104-T
5462	Colletotrichum lagenaria			104-T	104-T
5462	Colletotrichum lagenaria			9201Y	9201Y
1585795	Colletotrichum lentis			CT-21	CT-21
290576	Colletotrichum lindemuthianum			89 A2 2-3	89 A2 2-3
290576	Colletotrichum lindemuthianum			N9.20	N9.20
290576	Colletotrichum lindemuthianum			race beta	race beta
290576	Colletotrichum lindemuthianum			UPS9	UPS9
5465	Colletotrichum orbiculare			104-T	104-T
5465	Colletotrichum orbiculare			104-T	104-T
5465	Colletotrichum orbiculare			MAFF240422	MAFF240422
5466	Colletotrichum trifolii			race 1	race 1
1717	Corynebacterium diphtheriae			CDC-E8392	CDC-E8392
1717	Corynebacterium diphtheriae			HC04	HC04
1717	Corynebacterium diphtheriae			NCTC 13129	NCTC 13129
65058	Corynebacterium ulcerans			809	809
777	Coxiella burnetii			Nine Mile Phase I	Nine Mile Phase I		NMI
777	Coxiella burnetii			Nine Mile phase II	Nine Mile phase II		NMII
777	Coxiella burnetii			Nine Mile phase II clone 4	Nine Mile phase II clone 4		NMII clone 4
777	Coxiella burnetii			RSA 439	RSA 439
777	Coxiella burnetii			Tn1832	Tn1832
413502	Cronobacter turicensis			LMG 23827	LMG 23827
535744	Cronobacter universalis			LMG 26249	LMG 26249
5116	Cryphonectria parasitica		invalid: encoding error	?cpku80
5116	Cryphonectria parasitica			EP155	EP155
5116	Cryphonectria parasitica			EP155/2	EP155/2
5116	Cryphonectria parasitica		note: not a genotype	Δcpku80	Δcpku80	deltacpku80
552467	Cryptococcus gattii VGIII			NIH 444	NIH 444
552467	Cryptococcus gattii VGIII			R265	R265
5207	Cryptococcus neoformans			H99	H99
5207	Cryptococcus neoformans			B-3501	B-3501
5207	Cryptococcus neoformans			B-4476	B-4476
5207	Cryptococcus neoformans			B-4476; E2	B-4476
5207	Cryptococcus neoformans			B-4476; E2	E2
5207	Cryptococcus neoformans			B-4500	B-4500
5207	Cryptococcus neoformans			B4131	B4131
5207	Cryptococcus neoformans		note: renamed to match publication	cap10-F2F0	cap10F2FO
5207	Cryptococcus neoformans			CNU125	CNU125
5207	Cryptococcus neoformans			H99	H99
5207	Cryptococcus neoformans			H99FOA19	H99FOA19
5207	Cryptococcus neoformans			JEC21	JEC21
5207	Cryptococcus neoformans			JEC33	JEC33
5207	Cryptococcus neoformans			JEC43	JEC43
5207	Cryptococcus neoformans			KN99	KN99
5207	Cryptococcus neoformans			KN99alpha	KN99α	KN99alpha
5207	Cryptococcus neoformans			KN99α	KN99α	KN99alpha
5207	Cryptococcus neoformans			M001	M001
5207	Cryptococcus neoformans		note: removed strain characteristics	M001 (H99 ade2)	M001
5207	Cryptococcus neoformans			MATa KN99	MATa KN99
5207	Cryptococcus neoformans			RC2	RC2
5207	Cryptococcus neoformans		note: not in NCBI Taxonomy	serotype A M049	serotype A strain M049		M049
5207	Cryptococcus neoformans		note: not in NCBI Taxonomy	serotype A strain B-4551	serotype A strain B-4551		B-4551
5207	Cryptococcus neoformans		note: NCBI Taxonomy has 'Cryptococcus neoformans var. grubii H99'	serotype A strain H99; serotype A strain KN99	serotype A strain H99		H99
5207	Cryptococcus neoformans		note: not in NCBI Taxonomy	serotype A strain H99; serotype A strain KN99	serotype A strain KN99		KN99
5207	Cryptococcus neoformans		note: NCBI Taxonomy has 'Cryptococcus neoformans var. grubii H99'	serotype A strain H99; serotype A strain KN99; serotype D strain JEC20; serotype D strain JEC21	serotype A strain H99		H99
5207	Cryptococcus neoformans		note: not in NCBI Taxonomy	serotype A strain H99; serotype A strain KN99; serotype D strain JEC20; serotype D strain JEC21	serotype A strain KN99		KN99
5207	Cryptococcus neoformans		note: not in NCBI Taxonomy	serotype A strain H99; serotype A strain KN99; serotype D strain JEC20; serotype D strain JEC21	serotype D strain JEC20		JEC20
5207	Cryptococcus neoformans		note: NCBI Taxonomy has 'Cryptococcus neoformans var. neoformans JEC21'	serotype A strain H99; serotype A strain KN99; serotype D strain JEC20; serotype D strain JEC21	serotype D strain JEC21		JEC21
5207	Cryptococcus neoformans		note: not in NCBI Taxonomy	serotype D strain ATCC 208819	serotype D strain ATCC 208819		ATCC 208819
5207	Cryptococcus neoformans		note: not in NCBI Taxonomy	serotype D strain B4500; serotype D strain JEC21	serotype D strain B4500		B4500
5207	Cryptococcus neoformans		note: NCBI Taxonomy has 'Cryptococcus neoformans var. neoformans JEC21'	serotype D strain B4500; serotype D strain JEC21	serotype D strain JEC21		JEC21
5207	Cryptococcus neoformans		note: not in NCBI Taxonomy	serotype D strain JEC 43	serotype D strain JEC43		JEC43
5207	Cryptococcus neoformans		note: not in NCBI Taxonomy	serotype D strain JEC155	serotype D strain JEC155		JEC155
5207	Cryptococcus neoformans		note: not in NCBI Taxonomy	serotype D strain JEC20	serotype D strain JEC20		JEC20
5207	Cryptococcus neoformans		note: not in NCBI Taxonomy	serotype D strain JEC20; serotype D strain JEC21	serotype D strain JEC20		JEC20
5207	Cryptococcus neoformans		note: NCBI Taxonomy has 'Cryptococcus neoformans var. neoformans JEC21'	serotype D strain JEC20; serotype D strain JEC21	serotype D strain JEC21		JEC21
5207	Cryptococcus neoformans		note: strains are separate in publication	serotype D strain JEC20/21	serotype D strain JEC20; serotype D strain JEC21
5207	Cryptococcus neoformans		note: NCBI Taxonomy has 'Cryptococcus neoformans var. neoformans JEC21'	serotype D strain JEC21	serotype D strain JEC21		JEC21
5207	Cryptococcus neoformans		note: not in NCBI Taxonomy	serotype D strain LP2; serotype D strain LP8	serotype D strain LP2		LP2
5207	Cryptococcus neoformans		note: not in NCBI Taxonomy	serotype D strain LP2; serotype D strain LP8	serotype D strain LP8		LP8
5207	Cryptococcus neoformans		note: not in NCBI Taxonomy	serotype D strain NE167-170	serotype D strain NE167-170		NE167-170
5207	Cryptococcus neoformans	178876		var grubii serotype A strain H99	serotype A strain H99		H99
5207	Cryptococcus neoformans	178876		var. grubii serotype A strain H99	serotype A strain H99		H99
5207	Cryptococcus neoformans	178876		var. grubii strain CM018	CM018
5207	Cryptococcus neoformans	178876		var. grubii strain H99	H99
5207	Cryptococcus neoformans			WSA-7	WSA-7
5207	Cryptococcus neoformans			XL280	XL280
5503	Curvularia lunata			CX-3	CX-3
43	Cystobacter fuscus		note: probably not a typo of 'DSM 2262'	DSMZ2262	DSMZ2262
430498	Dactylellina haptotyla			CBS 200.50	CBS 200.50
204038	Dickeya dadantii			3937	3937
204038	Dickeya dadantii			EC3937	EC3937
1089444	Dickeya solani			IFB0099	IFB0099
1089444	Dickeya solani			IFB0123	IFB0123
1089444	Dickeya solani			IFB0158	IFB0158
1089444	Dickeya solani			IFB0221	IFB0221
1089444	Dickeya solani			IFB0223	IFB0223
1089444	Dickeya solani			IPO 2222	IPO 2222
67780	Edwardsiella ictaluri			93-146	93-146
67780	Edwardsiella ictaluri			HSN- 1	HSN-1
636	Edwardsiella tarda			EIB202	EIB202
636	Edwardsiella tarda			ET13	ET13
636	Edwardsiella tarda			H1	H1
636	Edwardsiella tarda			PPD130/91	PPD130/91
636	Edwardsiella tarda			TX01	TX01
1351	Enterococcus faecalis			12030	12030
1351	Enterococcus faecalis			E99	E99
1351	Enterococcus faecalis			EryS	EryS
1351	Enterococcus faecalis			JH2-2	JH2-2
1351	Enterococcus faecalis			MMH594	MMH594
1351	Enterococcus faecalis			OG1RF	OG1RF
1351	Enterococcus faecalis			S613	S613
1351	Enterococcus faecalis			Symbioflor 1	Symbioflor 1
1351	Enterococcus faecalis			V583	V583
1352	Enterococcus faecium			DO	DO
1352	Enterococcus faecium			TX82	TX82
1352	Enterococcus faecium			U0317	U0317
35717	Epichloe festucae			E2368	E2368
35717	Epichloe festucae			Fl1	Fl1
552	Erwinia amylovora			1189	1189
552	Erwinia amylovora			CFBP 1430	CFBP 1430
552	Erwinia amylovora			Ea1189	Ea1189
552	Erwinia amylovora			Ea321	Ea321
552	Erwinia amylovora			HKN06P1	HKN06P1
552	Erwinia amylovora			NCPPB1665	NCPPB 1665
562	Escherichia coli			042	042
562	Escherichia coli			12-05829	12-05829
562	Escherichia coli			392 ISS	392 ISS
562	Escherichia coli			536	536
562	Escherichia coli			86-24	86-24
562	Escherichia coli			A1749	A1749
562	Escherichia coli			A192PP	A192PP
562	Escherichia coli			AE17	AE17
562	Escherichia coli			AE81	AE81
562	Escherichia coli		note: not a typo of APEC94	APCE94	APCE94
562	Escherichia coli			APEC (ST117 O83:H4)	APEC serotype O83:H4 ST117
562	Escherichia coli			APEC DE205B	APEC DE205B
562	Escherichia coli			APEC O1	APEC O1
562	Escherichia coli			APEC strain SCI-07	APEC strain SCI-07		SCI-07
562	Escherichia coli			APEC-34 O91	APEC-34 O91
562	Escherichia coli			APEC94	APEC94
562	Escherichia coli			BA320	BA320
562	Escherichia coli			BW25113	BW25113
562	Escherichia coli			C227-11	C227-11
562	Escherichia coli			C83902	C83902
562	Escherichia coli			CE129	CE129
562	Escherichia coli			CFT073	CFT073
562	Escherichia coli			CH2	CH2
562	Escherichia coli			CP9	CP9
562	Escherichia coli			DE17	DE17
562	Escherichia coli			DE205B	DE205B
562	Escherichia coli			DE719	DE719
562	Escherichia coli			E058	E058
562	Escherichia coli			E2348/69	E2348/69
562	Escherichia coli			E44	E44
562	Escherichia coli			EAEC 042	EAEC 042
562	Escherichia coli			EAEC CV323/77	EAEC CV323/77
562	Escherichia coli			ECB480	ECB480
562	Escherichia coli			EDL933	EDL933
562	Escherichia coli			EPEC E2348/69	EPEC E2348/69
562	Escherichia coli			F11	F11
562	Escherichia coli			F149H1S2	F149H1S2
562	Escherichia coli			FY26	FY26
562	Escherichia coli			H10407	H10407
562	Escherichia coli			J53	J53
562	Escherichia coli			J96	J96
562	Escherichia coli			JM103	JM103
562	Escherichia coli			K1 ZD1	K1 ZD1
562	Escherichia coli			KP7600	KP7600
562	Escherichia coli			LF82	LF82
562	Escherichia coli			LRT9	LRT9
562	Escherichia coli			M12	M12
562	Escherichia coli			MS7163	MS7163
562	Escherichia coli			MT78	MT78
562	Escherichia coli			Nissle 1917	Nissle 1917
562	Escherichia coli		warning: taxonomic rank	O157	serotype O157	EHEC O157:H7
562	Escherichia coli			O157:H7 620	serotype O157:H7 strain 620		620
562	Escherichia coli		warning: taxonomic rank	O78:H9	serotype O78:H9
562	Escherichia coli			O91:H21 B2F1	serotype O91:H21 strain B2F1		B2F1
562	Escherichia coli			PA45B	PA45B
562	Escherichia coli			PCN033	PCN033
562	Escherichia coli			PPECC42	PPECC42
562	Escherichia coli			QCT598	QCT598
562	Escherichia coli			RS218	RS218
562	Escherichia coli			SEPT362	SEPT362
562	Escherichia coli		note: NCBI Taxonomy has O127:H6	serotype O127:H6 strain E2348/69	serotype O127:H6 strain E2348/69		E2348/69
562	Escherichia coli		warning: taxonomic rank	serotype O157:H7	serotype O157:H7
562	Escherichia coli		note: NCBI Taxonomy has O157:H7, but not 86-24	serotype O157:H7 strain 86-24	serotype O157:H7 strain 86-24		86-24
562	Escherichia coli		note: NCBI Taxonomy has O157:H7	serotype O157:H7 strain CDC EDL 933	serotype O157:H7 strain EDL933		EDL933
562	Escherichia coli		note: NCBI Taxonomy has O157:H7, but not EDL932	serotype O157:H7 strain EDL932	serotype O157:H7 strain EDL932		EDL932
562	Escherichia coli		note: NCBI Taxonomy has O157:H7	serotype O157:H7 strain EDL933	serotype O157:H7 strain EDL933		EDL933
562	Escherichia coli		note: NCBI Taxonomy has O2, but not DE17	serotype O2 strain DE17	serotype O2 strain DE17		DE17
562	Escherichia coli		note: not in NCBI Taxonomy	serotype O2:K1 strain DE719	serotype O2:K1 strain DE719		DE719
562	Escherichia coli		note: not in NCBI Taxonomy	serotype O2:K1:H7 strain M78	serotype O2:K1:H7 strain M78		M78
562	Escherichia coli		note: NCBI Taxonomy has O32:H37	serotype O32:H37 strain P4	serotype O32:H37 strain P4		P4
562	Escherichia coli		invalid: encoding error	serotype O78:K80:H9 strain ?7122
562	Escherichia coli		note: NCBI Taxonomy has 'Escherichia coli chi7122'	serotype O78:K80:H9 strain χ7122	serotype O78:K80:H9 strain χ7122	serotype O78:K80:H9 strain chi7122	χ7122
562	Escherichia coli			SP15	SP15
562	Escherichia coli			TW-XM	TW-XM
562	Escherichia coli			TW08571	TW08571
562	Escherichia coli			TW14359	TW14359
562	Escherichia coli			U8	U8
562	Escherichia coli		note: removed strain characteristics	UCB34 (O17:K+:H18)	UCB34
562	Escherichia coli			UTI89	UTI89
562	Escherichia coli			XM	XM
5970	Exophiala dermatitidis			8656	8656
5970	Exophiala dermatitidis			CBS 525.76	CBS 525.76
5970	Exophiala dermatitidis			Wd8656	Wd8656
93612	Exserohilum turcicum			Et28A	Et28A
96345	Flavobacterium psychrophilum			FKR9801	FKR9801
96345	Flavobacterium psychrophilum			NCIMB1947	NCIMB1947
96345	Flavobacterium psychrophilum			OSU THCO2-90	OSU THCO2-90
263	Francisella tularensis			FSC200	FSC200
263	Francisella tularensis			LVS	LVS	ATCC 29684
263	Francisella tularensis			SCHU P0	SCHU P0
263	Francisella tularensis			SCHU S4	SCHU S4
263	Francisella tularensis	119857		subsp. holarctica strain LVS	LVS	ATCC 29684
263	Francisella tularensis	264		subsp. novicida strain U112	U112
263	Francisella tularensis			U112	U112
282267	Fusarium asiaticum			2021	2021
282267	Fusarium asiaticum			2021	2021
282267	Fusarium asiaticum			EXAP-08	EXAP-08
282267	Fusarium asiaticum			FaJT041	FaJT041
282267	Fusarium asiaticum			GJ33	GJ33
282267	Fusarium asiaticum			zj-1	zj-1
5516	Fusarium culmorum			IBT8336	IBT8336
5516	Fusarium culmorum			UK99	UK99
5127	Fusarium fujikuroi			7600	7600
5127	Fusarium fujikuroi			7600	7600
5127	Fusarium fujikuroi			IMI58289	IMI58289
5127	Fusarium fujikuroi			M-3125; 109-R-7	109-R-7
5127	Fusarium fujikuroi			M-3125; 109-R-7	M-3125
5518	Fusarium graminearum			1104-14	1104-14
5518	Fusarium graminearum			16A	16A
5518	Fusarium graminearum			2021	2021
5518	Fusarium graminearum			2021	2021
5518	Fusarium graminearum			3827	3827
5518	Fusarium graminearum			5035	5035
5518	Fusarium graminearum			54606	54606
5518	Fusarium graminearum			8/1	8/1
5518	Fusarium graminearum			8/151	8/151
5518	Fusarium graminearum			CS3005	CS3005
5518	Fusarium graminearum			DAOM 180378	DAOM 180378
5518	Fusarium graminearum			DAOM 233423	DAOM 233423
5518	Fusarium graminearum			Fg 8/1	Fg 8/1
5518	Fusarium graminearum			Fg 820	Fg 820
5518	Fusarium graminearum			FSK511	FSK511
5518	Fusarium graminearum			GZ03643	GZ03643
5518	Fusarium graminearum			GZ3639	GZ3639
5518	Fusarium graminearum			HN9-1	HN9-1
5518	Fusarium graminearum			INRA 605	INRA 605
5518	Fusarium graminearum			NRRL 13383	NRRL 13383
5518	Fusarium graminearum			NRRL 46422	NRRL 46422
5518	Fusarium graminearum			PH-1	PH-1
5518	Fusarium graminearum			R5317	R5317
5518	Fusarium graminearum			SCK04	SCK04
5518	Fusarium graminearum			SF01-3	SF01-3
5518	Fusarium graminearum			Y2021A	Y2021A
5518	Fusarium graminearum			Z-3639	Z-3639
5518	Fusarium graminearum			Z-3643	Z-3643
5518	Fusarium graminearum			Z03639	Z03639
5518	Fusarium graminearum			Z03643	Z03643
5518	Fusarium graminearum			Z3936	Z3936
5507	Fusarium oxysporum			297	297
5507	Fusarium oxysporum			4287	4287
5507	Fusarium oxysporum			4288	4288
5507	Fusarium oxysporum			CK3-1	CK3-1
5507	Fusarium oxysporum		invalid: taxonomic rank	f .sp. lycopersici
5507	Fusarium oxysporum	59765		f. sp lycopersici race 2 strain 4287	race 2 strain 4287	FGSC 9935, FOL 4287, NRRL 34936	4287
5507	Fusarium oxysporum		invalid: taxonomic rank	f. sp. cepae
5507	Fusarium oxysporum		invalid: taxonomic rank	f. sp. conglutinans
5507	Fusarium oxysporum	61366	note: 'f. sp. cubense race 1' has its own taxid	f. sp. cubense race 1	race 1
5507	Fusarium oxysporum	61366	note: 'f. sp. cubense race 4' has its own taxid	f. sp. cubense race 4	race 4
5507	Fusarium oxysporum	61366	note: 'f. sp. cubense race 4' has its own taxid	f. sp. cubense race 4 strain XJZ2	race 4 strain XJZ2		XJZ2
5507	Fusarium oxysporum	61366		f. sp. cubense TR4	TR4
5507	Fusarium oxysporum	61366		f. sp. cubense TR4 strain II5	TR4 strain II5	NRRL 54006, Tropical Race 4 strain II5	TR4 II5
5507	Fusarium oxysporum	5508		f. sp. cucumerinum strain CGMCC3.2830	CGMCC3.2830
5507	Fusarium oxysporum	5508		f. sp. cucumerinum strain F9	F9
5507	Fusarium oxysporum	5508		f. sp. cucumerinum strain FocGD	FocGD
5507	Fusarium oxysporum		invalid: taxonomic rank	f. sp. lycopersici
5507	Fusarium oxysporum	59765		f. sp. lycopersici race 2 strain 4287	race 2 strain 4287	FGSC 9935, FOL 4287, NRRL 34936	4287
5507	Fusarium oxysporum	59765		f. sp. lycopersici race 2 strain Fol007	race 2 strain Fol007		Fol007
5507	Fusarium oxysporum	59765		f. sp. lycopersici strain 007	007
5507	Fusarium oxysporum	59765		f. sp. lycopersici strain 4287	4287
5507	Fusarium oxysporum	59765		f. sp. lycopersici strain Chiba-5	Chiba-5
5507	Fusarium oxysporum	59765		f. sp. lycopersici strain Fol007	Fol007
5507	Fusarium oxysporum	61369		f. sp. lycopersici strain H1-ChFP	H1-ChFP
5507	Fusarium oxysporum	61369		f. sp. melonis race 1	race 1
5507	Fusarium oxysporum	61369		f. sp. melonis race 1; f. sp. melonis race 2	race 1
5507	Fusarium oxysporum	61369		f. sp. melonis race 1; f. sp. melonis race 2	race 2
5507	Fusarium oxysporum	61369		f. sp. melonis race 2	race 2
5507	Fusarium oxysporum	61369		f. sp. melonis race 2 strain Mel02010	race 2 strain Mel02010		Mel02010
5507	Fusarium oxysporum	61369		f. sp. melonis strain 26406	26406
5507	Fusarium oxysporum	251360		f. sp. phaseoli strain FOP-SP1	FOP-SP1
5507	Fusarium oxysporum	251360		f. sp. phaseoli strain FOP-SP2	FOP-SP2
5507	Fusarium oxysporum		invalid: taxonomic rank	f. sp. vasinfectum
5507	Fusarium oxysporum			FGSC 10442	FGSC 10442
5507	Fusarium oxysporum			Fo5176	Fo5176
5507	Fusarium oxysporum			Foxy20	Foxy20
5507	Fusarium oxysporum			O-685	O-685
5507	Fusarium oxysporum			race 2 strain 42-87	race 2 strain 42-87		42-87
948311	Fusarium proliferatum			FP9	FP9
101028	Fusarium pseudograminearum			CS11286	CS11286
101028	Fusarium pseudograminearum			CS3096	CS3096
101028	Fusarium pseudograminearum			CS3427	CS3427
101028	Fusarium pseudograminearum			CS5519	CS5519
101028	Fusarium pseudograminearum			IBT 1544	IBT 1544
101028	Fusarium pseudograminearum			WZ-8A	WZ-8A
101028	Fusarium pseudograminearum			WZ2-8	WZ2-8
101028	Fusarium pseudograminearum			WZ2-8A	WZ2-8A
5128	Fusarium sambucinum			R6380	R6380
169388	Fusarium solani			114	114
169388	Fusarium solani			230-30-6	230-30-6
169388	Fusarium solani			77-13-7	77-13-7
169388	Fusarium solani			94-6-1	94-6-1
169388	Fusarium solani	2747963		f. sp. cucurbitae strain PGB153	PGB153
169388	Fusarium solani			T8	T8
5514	Fusarium sporotrichioides			NRRL 3299	NRRL 3299
117187	Fusarium verticillioides			5611	5611
117187	Fusarium verticillioides			7598	7598
117187	Fusarium verticillioides			7600	7600
117187	Fusarium verticillioides			7600	7600
117187	Fusarium verticillioides			A00999	A00999
117187	Fusarium verticillioides			ITEM 10027	ITEM 10027
117187	Fusarium verticillioides			M-3120	M-3120
117187	Fusarium verticillioides			M-3125	M-3125
232082	Fusarium virguliforme			Mont-1	Mont-1
29850	Gaeumannomyces graminis	36778		var. avenae strain A3	A3
29850	Gaeumannomyces graminis	36779		var. tritici strain LY3-21	LY3-21
738	Glaesserella parasuis			HS49	HS49
738	Glaesserella parasuis			LC	LC
738	Glaesserella parasuis			SC096	SC096
738	Glaesserella parasuis			SC1401	SC1401
36090	Globodera pallida			Pa 2/3	Pa 2/3
31243	Globodera rostochiensis			Ro1-Mierenbos	Ro1-Mierenbos
226899	Grosmannia clavigera			kw1407	kw1407
730	Haemophilus ducreyi			35000HP	35000HP
727	Haemophilus influenzae			2866	2866
727	Haemophilus influenzae			375	375
727	Haemophilus influenzae			86-028NP	86-028NP
727	Haemophilus influenzae			NTHI 2019	NTHI 2019
727	Haemophilus influenzae			NTHi 375	NTHi 375
727	Haemophilus influenzae			PittII	PittII
210	Helicobacter pylori			10A	10A
210	Helicobacter pylori			17875/Leb23	17875/Leb23
210	Helicobacter pylori			26695	26695
210	Helicobacter pylori			51B	51B
210	Helicobacter pylori			64	64
210	Helicobacter pylori			7.13	7.13
210	Helicobacter pylori			AB31	AB31
210	Helicobacter pylori			AB31	AB31
210	Helicobacter pylori			AB5	AB5
210	Helicobacter pylori			B128	B128
210	Helicobacter pylori			B128-S	B128-S
210	Helicobacter pylori			G27	G27
210	Helicobacter pylori			N6	N6
210	Helicobacter pylori		note: NCTC 11637 not found in NCTC; replaced with ATCC	NCTC11637	ATCC 43504	JCM 7653, NCTC 11637, RPH 13487
210	Helicobacter pylori			PMSS1	PMSS1
210	Helicobacter pylori			SS1	SS1
210	Helicobacter pylori			X47	X47
210	Helicobacter pylori			X47-2AL	X47-2AL
13563	Heterobasidion annosum			3012	3012
5037	Histoplasma capsulatum			G184AS	G184AS
5037	Histoplasma capsulatum			G186A	G186A
5037	Histoplasma capsulatum			G186ARura5	G186AR ura5
5037	Histoplasma capsulatum			G186ARura5; G217Bura5	G186AR ura5
5037	Histoplasma capsulatum			G186ARura5; G217Bura5	G217B ura5
5037	Histoplasma capsulatum			G217B	G217B
5037	Histoplasma capsulatum			G217B ura5	G217B ura5
5037	Histoplasma capsulatum		invalid: encoding error	G217B ura5?
5037	Histoplasma capsulatum			G217B ura5Δ	G217B ura5Δ	G217B ura5delta
5037	Histoplasma capsulatum			G217Bura5	G217B ura5
5037	Histoplasma capsulatum			UC26	UC26
272952	Hyaloperonospora arabidopsidis			Cala2	Cala2
272952	Hyaloperonospora arabidopsidis			Emco5	Emco5
272952	Hyaloperonospora arabidopsidis			Emoy2	Emoy2
272952	Hyaloperonospora arabidopsidis			Emwa1	Emwa1
272952	Hyaloperonospora arabidopsidis			Maks9	Maks9
272952	Hyaloperonospora arabidopsidis			Noco2	Noco2
272952	Hyaloperonospora arabidopsidis			Noks1	Noks1
272952	Hyaloperonospora arabidopsidis			Waco9	Waco9
504	Kingella kingae			KK003	KK003
504	Kingella kingae			PYKK081	PYKK081
573	Klebsiella pneumoniae			123/01	123/01
573	Klebsiella pneumoniae			52.145	52.145
573	Klebsiella pneumoniae		note: no strain designation	ATCC 43816	ATCC 43816
573	Klebsiella pneumoniae			CG43	CG43
573	Klebsiella pneumoniae			hvKP1	hvKP1
573	Klebsiella pneumoniae			K2044	K2044
573	Klebsiella pneumoniae			KL1	KL1
573	Klebsiella pneumoniae			KL47	KL47
573	Klebsiella pneumoniae			Kp52.145	Kp52.145
573	Klebsiella pneumoniae			KPPR1	KPPR1
573	Klebsiella pneumoniae			KPPR1S	KPPR1S
573	Klebsiella pneumoniae			LM21	LM21
573	Klebsiella pneumoniae			MKP103	MKP103
573	Klebsiella pneumoniae			NCTC 9633	CDC 298/53	ATCC 13883, CDCD 298/53, DSM 30104, IAM 14200, JCM 1662, NCTC 9633, WDCM 00097
573	Klebsiella pneumoniae			NTUH-2044	NTUH-2044
573	Klebsiella pneumoniae			NTUH-K2044	NTUH-K2044
573	Klebsiella pneumoniae			ST86	ST86
573	Klebsiella pneumoniae			TOP52	TOP52
573	Klebsiella pneumoniae			UKP8	UKP8
1358	Lactococcus lactis			MG1363	MG1363
93591	Lecanicillium fungicola			150-1	150-1
446	Legionella pneumophila			130b	130b
446	Legionella pneumophila			AA100/130b	AA100/130b
446	Legionella pneumophila			Corby	Corby
446	Legionella pneumophila			CR39	CR39
446	Legionella pneumophila			JR32	JR32
446	Legionella pneumophila			Lp01	Lp01
446	Legionella pneumophila			Lp02	Lp02
446	Legionella pneumophila			Lp02pj	Lp02pj
446	Legionella pneumophila			Paris	Paris
446	Legionella pneumophila			Philadelphia-1 Lp02	Philadelphia-1 Lp02
446	Legionella pneumophila	66976	note: 130b is not recorded for any other serogroup	serogroup 1 strain 130b	130b
5671	Leishmania infantum			JPCM5	JPCM5
5664	Leishmania major			CC1	CC1
5664	Leishmania major			lv39	lv39
5664	Leishmania major			MHOM/IL/80/Friedlin	MHOM/IL/80/Friedlin
5664	Leishmania major			MHOM/IL/81/Friedlin	MHOM/IL/81/Friedlin
5664	Leishmania major			MHOM/JL/80/Friedlin	MHOM/JL/80/Friedlin
5664	Leishmania major			MHOM/SU/73/5-ASKH	MHOM/SU/73/5-ASKH
5664	Leishmania major			WHOM/IR/-/173	WHOM/IR/-/173
5665	Leishmania mexicana			M379	M379
5665	Leishmania mexicana			MNYC/BZ/62/M379	MNYC/BZ/62/M379
5022	Leptosphaeria maculans			00-100	00-100
5022	Leptosphaeria maculans			D5	D5
5022	Leptosphaeria maculans			DS103	DS103
5022	Leptosphaeria maculans			IBCN 14	IBCN 14
5022	Leptosphaeria maculans			ICBN 18	ICBN 18
5022	Leptosphaeria maculans			JN3	JN3
5022	Leptosphaeria maculans			M1	M1
5022	Leptosphaeria maculans			M1	M1
5022	Leptosphaeria maculans			M1	M1
5022	Leptosphaeria maculans			Nzt-4	Nzt-4
5022	Leptosphaeria maculans			v23.1.3	v23.1.3
5022	Leptosphaeria maculans			v23.1.3 × v37.1. 4	v23.1.3 × v37.1.4	v23.1.3 x v37.1.4
173	Leptospira interrogans			702	702
173	Leptospira interrogans			Lai	Lai
173	Leptospira interrogans		note: NCBI Taxonomy has serovar M20	serovar Copenhageni strain M20	serovar Copenhageni strain M20		M20
173	Leptospira interrogans		note: NCBI Taxonomy has serovar Lai, but not LR31	serovar Lai strain LR31	serovar Lai strain LR31		LR31
173	Leptospira interrogans		note: NCBI Taxonomy has serovar Manilae, but not L495	serovar Manilae strain L495	serovar Manilae strain L495		L495
1639	Listeria monocytogenes			10403S	10403S
1639	Listeria monocytogenes			BUG 1600	BUG 1600
1639	Listeria monocytogenes			BUG 1777	BUG 1777
1639	Listeria monocytogenes			EGD	EGD
1639	Listeria monocytogenes			EGD-e	EGD-e
1639	Listeria monocytogenes			F2365	F2365
1639	Listeria monocytogenes			F6214-1	F6214-1
1639	Listeria monocytogenes			LM430	LM430
1639	Listeria monocytogenes			LM440	LM440
1639	Listeria monocytogenes			LM470	LM470
1639	Listeria monocytogenes			LO28	LO28
1639	Listeria monocytogenes			M7	M7
1639	Listeria monocytogenes			NTSN	NTSN
1639	Listeria monocytogenes			QOC1	QOC1
1639	Listeria monocytogenes		note: NCBI Taxonomy does not have EDG-e as serotype 1/2a	serotype 1/2a strain EGD-e	serotype 1/2a strain EGD-e		EGD-e
1639	Listeria monocytogenes			serotype 1/2b strain 2011L-2858	serotype 1/2b strain 2011L-2858		2011L-2858
1639	Listeria monocytogenes			SHL006	SHL006
1639	Listeria monocytogenes			SHL12-2	SHL12-2
1639	Listeria monocytogenes			SHL12-22	SHL12-22
1639	Listeria monocytogenes			SHL13-12	SHL13-12
71657	Lonsdalea quercina			N-5-1	N-5-1
318829	Magnaporthe oryzae			2539	2539
318829	Magnaporthe oryzae			3986-R45	3986-R45
318829	Magnaporthe oryzae			4091-5-8	4091-5-8
318829	Magnaporthe oryzae			4091-5-8; CP987	4091-5-8
318829	Magnaporthe oryzae			4091-5-8; CP987	CP987
318829	Magnaporthe oryzae			4360-R-62	4360-R-62
318829	Magnaporthe oryzae			4392-1-6	4392-1-6
318829	Magnaporthe oryzae			70-15	70-15
318829	Magnaporthe oryzae			70-15; Guy11	70-15
318829	Magnaporthe oryzae			70-15; Guy11	Guy11	Guy-11
318829	Magnaporthe oryzae			84R-62B	84R-62B
318829	Magnaporthe oryzae			85-14B1	85-14B1
318829	Magnaporthe oryzae			9041-5-8	9041-5-8
318829	Magnaporthe oryzae			95234I-1b	95234I-1b
318829	Magnaporthe oryzae			98-06	98-06
318829	Magnaporthe oryzae			A1343R-7	A1343R-7
318829	Magnaporthe oryzae			B157	B157
318829	Magnaporthe oryzae			Br48	Br48
318829	Magnaporthe oryzae			CP987	CP987
318829	Magnaporthe oryzae			Guy-11	Guy11	Guy-11
318829	Magnaporthe oryzae			Guy11	Guy11	Guy-11
318829	Magnaporthe oryzae		invalid: encoding error	Guy11 ?ku70
318829	Magnaporthe oryzae			Guy11 Δku70	Guy11 Δku70	Guy-11 Δku70, Guy11 deltaku70
318829	Magnaporthe oryzae			Guy11; H3:eGFP	Guy11	Guy-11
318829	Magnaporthe oryzae			Guy11; H3:eGFP	H3:eGFP
318829	Magnaporthe oryzae			Hoku-1	Hoku-1
318829	Magnaporthe oryzae			Ina168	Ina168
318829	Magnaporthe oryzae			Ina72	Ina72
318829	Magnaporthe oryzae			Ina86-137	Ina86-137
318829	Magnaporthe oryzae			JL0910	JL0910
318829	Magnaporthe oryzae			JS153	JS153
318829	Magnaporthe oryzae			Ken53-33	Ken53-33
318829	Magnaporthe oryzae			Ken54-20	Ken54-20
318829	Magnaporthe oryzae			Kita 1	Kita 1
318829	Magnaporthe oryzae			KJ201	KJ201
318829	Magnaporthe oryzae			KJ301	KJ301
318829	Magnaporthe oryzae			Ku80	ku80
318829	Magnaporthe oryzae			Ku80	ku80
318829	Magnaporthe oryzae			KV1	KV1
318829	Magnaporthe oryzae			KV103	KV103
318829	Magnaporthe oryzae			LY-130	LY-130
318829	Magnaporthe oryzae			LY-130-R1	LY-130-R1
318829	Magnaporthe oryzae			LY-130-R4	LY-130-R4
318829	Magnaporthe oryzae			O-137	O-137
318829	Magnaporthe oryzae			OS99-G-7a	OS99-G-7a
318829	Magnaporthe oryzae			P-2b	P-2b
318829	Magnaporthe oryzae			P1.2	P1.2
318829	Magnaporthe oryzae			P131	P131
318829	Magnaporthe oryzae			P2	P2
318829	Magnaporthe oryzae			PWL2	PWL2
318829	Magnaporthe oryzae			Q-10	Q-10
318829	Magnaporthe oryzae			Q-10C	Q-10C
318829	Magnaporthe oryzae			Q-10C3	Q-10C3
318829	Magnaporthe oryzae			Q-11	Q-11
318829	Magnaporthe oryzae			Q-3	Q-3
318829	Magnaporthe oryzae			Q-8	Q-8
318829	Magnaporthe oryzae			R88-002	R88-002
318829	Magnaporthe oryzae			race 031 strain Ina72	race 031 strain Ina72		Ina72
318829	Magnaporthe oryzae			RB22	RB22
318829	Magnaporthe oryzae			RO1-1	RO1-1
318829	Magnaporthe oryzae			Sasa2	Sasa2
318829	Magnaporthe oryzae			TH68-141	TH68-141
318829	Magnaporthe oryzae			Y-34	Y-34
318829	Magnaporthe oryzae			Y34	Y34
318829	Magnaporthe oryzae			YN125	YN125
203908	Melampsora larici-populina			98AG31	98AG31
6303	Meloidogyne javanica			VW4	VW4
92637	Metarhizium acridum			CQMa 102	CQMa 102
5530	Metarhizium anisopliae			BCRC30501	BCRC30501
5530	Metarhizium anisopliae			CG 148	CG 148
5530	Metarhizium anisopliae			E6	E6
5530	Metarhizium anisopliae			SM04	SM04
568076	Metarhizium robertsii			ARSEF 23	ARSEF 23
568076	Metarhizium robertsii			ARSEF 2575	ARSEF 2575
568076	Metarhizium robertsii			ARSEF 2575	ARSEF 2575
1682391	Microdochium sorghi			T-442	T-442
38448	Monilinia fructicola			Bmpc7	Bmpc7
38448	Monilinia fructicola			MS9	MS9
38448	Monilinia fructicola			MUK-1	MUK-1
153609	Moniliophthora perniciosa			CP02	CP02
552546	Muricauda olearia			Th120	Th120
1764	Mycobacterium avium			au2	au2
1764	Mycobacterium avium	439334		subsp. hominissuis strain 104	104	MAC104, MAH 104
1781	Mycobacterium marinum			ATCC BAA-535	M
1781	Mycobacterium marinum			E11	E11
1781	Mycobacterium marinum			M	M
1781	Mycobacterium marinum			M<USA>	M USA	M<USA>, MUSA
1781	Mycobacterium marinum			MUSA	M USA	M<USA>, MUSA
1781	Mycobacterium marinum			MUSA	M USA	M<USA>, MUSA
1781	Mycobacterium marinum			MUSA	M USA	M<USA>, MUSA
1781	Mycobacterium marinum			MUSA	M USA	M<USA>, MUSA
1773	Mycobacterium tuberculosis			CDC 1551	CDC 1551
1773	Mycobacterium tuberculosis			CDC 1551	CDC 1551
1773	Mycobacterium tuberculosis			CDC1551	CDC 1551
1773	Mycobacterium tuberculosis			Erdman	Erdman
1773	Mycobacterium tuberculosis			H37Ra	H37Ra
1773	Mycobacterium tuberculosis			H37Rv	H37Rv
1773	Mycobacterium tuberculosis			ML617	ML617
1773	Mycobacterium tuberculosis			Mt103	Mt103
1773	Mycobacterium tuberculosis	1765		variant bovis AF2122/97	AF2122/97
1773	Mycobacterium tuberculosis	1765	warning: NCBI Taxonomy has 'BCG' as a taxid (33892)	variant bovis BCG	BCG
36809	Mycobacteroides abscessus			19977-IP	19977-IP
36809	Mycobacteroides abscessus			CIP 104536	CIP 104536
36809	Mycobacteroides abscessus			CIP 104536T	CIP 104536T
36809	Mycobacteroides abscessus		invalid: taxonomic rank	subsp. bolletii
36809	Mycobacteroides abscessus	319705		subsp. bolletii strain CIP 108541	CIP 108541
36809	Mycobacteroides abscessus	1962118		subsp. massiliense strain CIP 104536<T>	CIP 104536T
36809	Mycobacteroides abscessus			subsp. massiliense strain CIP 104536T	CIP 104536T
1774	Mycobacteroides chelonae			CCUG 47445	CCUG 47445
1772	Mycolicibacterium smegmatis			MC2 155	MC2 155
2110	Mycoplasma agalactiae			PG2	PG2
28903	Mycoplasma bovis			HB0801	HB0801
2096	Mycoplasma gallisepticum			Ap3AS	Ap3AS
2096	Mycoplasma gallisepticum			R	R
13164	Myzus persicae		warning: genotype description	RRes (genotype O)	RRes (genotype O)
485	Neisseria gonorrhoeae			FA 1090	FA 1090
487	Neisseria meningitidis			93/4286	93/4286
487	Neisseria meningitidis			FAM20	FAM20
487	Neisseria meningitidis			MC58	MC58
487	Neisseria meningitidis		invalid: encoding error	NIID84 ?cps
487	Neisseria meningitidis			NIID84 Δcps	NIID84 Δcps	NIID84 deltacps
487	Neisseria meningitidis			Norman B:14:P1.7,16	Norman B:14:P1.7,16
2813651	Orbilia oligospora		note: ATCC has Arthrobotrys oligospora	ATCC 24927	ATCC 24927	CBS 115.81, DSM 1491
2813651	Orbilia oligospora		note: ATCC has Arthrobotrys oligospora	ATCC 24927	ATCC 24927	CBS 115.81, DSM 1491
2813651	Orbilia oligospora			ATCC 24927	ATCC 24927	CBS 115.81, DSM 1491
2813651	Orbilia oligospora			ATCC 24927	ATCC 24927	CBS 115.81, DSM 1491
2813651	Orbilia oligospora			CBS 115.81	CBS 115.81
2813651	Orbilia oligospora			YMF 1.3170	YMF 1.3170
1464	Paenibacillus larvae		invalid: taxonomic rank	subsp. larvae
1464	Paenibacillus larvae	147375		subsp. larvae strain ATCC9545	846	ATCC 9545, NRRL B-2605
1464	Paenibacillus larvae	147375		subsp. larvae strain DSM 25430	DSM 25430
553	Pantoea ananatis			LMG 20103	LMG 20103
553	Pantoea ananatis			LMG 2665	LMG 2665
553	Pantoea ananatis			OC5a Rpr	OC5a Rpr
66269	Pantoea stewartii		invalid: taxonomic rank	subsp. stewartii
66269	Pantoea stewartii	66271		subsp. stewartii strain DC283	DC283
66269	Pantoea stewartii	66271		subsp. stewartii strain SS104	SS104
121759	Paracoccidioides brasiliensis			18	18
121759	Paracoccidioides brasiliensis			ATCC 60855	GR 8898	ATCC 60855
121759	Paracoccidioides brasiliensis			Pb18	Pb18
121759	Paracoccidioides brasiliensis			Pb339	Pb339
13684	Parastagonospora nodorum			BS171	BS171
13684	Parastagonospora nodorum			LAW95	LAW95
13684	Parastagonospora nodorum			SN15	SN15
13684	Parastagonospora nodorum			SN15; Sch1-30	Sch1-30
13684	Parastagonospora nodorum			SN15; Sch1-30	SN15
13684	Parastagonospora nodorum			SN15; Sn2000	SN15
13684	Parastagonospora nodorum			SN15; Sn2000	Sn2000
13684	Parastagonospora nodorum			Sn1501	Sn1501
13684	Parastagonospora nodorum			Sn2000	Sn2000
5499	Passalora fulva			race 0	race 0
5499	Passalora fulva			race 0WU	race 0WU
5499	Passalora fulva			race 2	race 2
5499	Passalora fulva			race 4	race 4
5499	Passalora fulva			race 5	race 5
5499	Passalora fulva			race 5	race 5
5499	Passalora fulva			race 5	race 5
5499	Passalora fulva			race 9	race 9
29471	Pectobacterium atrosepticum			SCRI 1043	SCRI 1043
29471	Pectobacterium atrosepticum			SCRI1039	SCRI1039
180957	Pectobacterium brasiliense			BF45	BF45
554	Pectobacterium carotovorum			KD100	KD100
554	Pectobacterium carotovorum	180957		subsp. brasiliense strain 1692	1692
554	Pectobacterium carotovorum	555		subsp. carotovorum strain Ecc71	Ecc71
554	Pectobacterium carotovorum	555		subsp. carotovorum strain Pcc21	Pcc21
554	Pectobacterium carotovorum	555		subsp. carotovorum strain PccS1	PccS1
554	Pectobacterium carotovorum	555		subsp. carotovorum strain WPP14	WPP14
55208	Pectobacterium wasabiae			SCC3193	SCC3193
36651	Penicillium digitatum			CECT20796 PHI26	isolate PHI26 strain CECT20796		CECT20796
36651	Penicillium digitatum			HS-F6	HS-F6
36651	Penicillium digitatum			Pd01	Pd01
36651	Penicillium digitatum			Pd1	Pd1
36651	Penicillium digitatum			Pd149	Pd149
36651	Penicillium digitatum			Pd27	Pd27
36651	Penicillium digitatum			PdKH8	PdKH8
36651	Penicillium digitatum			PdW03	PdW03
36651	Penicillium digitatum			PHI26	PHI26
27334	Penicillium expansum			CMP-1	CMP-1
27334	Penicillium expansum			MD-8	MD-8
27334	Penicillium expansum			NRRL 35695	NRRL 35695
27334	Penicillium expansum			Pe-21	Pe-21
27334	Penicillium expansum			Pe-T01	Pe-T01
27334	Penicillium expansum			PE100/PEX2	PE100/PEX2
27334	Penicillium expansum			PEX1	PEX1
27334	Penicillium expansum			PEX2	PEX2
27334	Penicillium expansum			T01	T01
27334	Penicillium expansum			TJT1.1	TJT1.1
38293	Photobacterium damselae	38294		subsp. piscicida strain DI21	DI21
29488	Photorhabdus luminescens			158-S-2	158-S-2
29920	Phytophthora cactorum			10300	10300
29920	Phytophthora cactorum			P381	P381
4784	Phytophthora capsici			BYA5	BYA5
4784	Phytophthora capsici			LT1534	LT1534
4784	Phytophthora capsici			LT263	LT263
4784	Phytophthora capsici			LT6535	LT6535
4784	Phytophthora capsici			Pc537	Pc537
4784	Phytophthora capsici			SD33	SD33
4787	Phytophthora infestans			14-3-GFP	14-3-GFP
4787	Phytophthora infestans			90128	90128
4787	Phytophthora infestans			F80029	F80029
4787	Phytophthora infestans			HP10-45	HP10-45
4787	Phytophthora infestans			MX5-1	MX5-1
4787	Phytophthora infestans			NL-88069	NL-88069
4787	Phytophthora infestans			NL-88069; METV-618	METV-618
4787	Phytophthora infestans			NL-88069; METV-618	NL-88069
4787	Phytophthora infestans			T30-4	T30-4
4792	Phytophthora parasitica			1828	1828
4792	Phytophthora parasitica			310	310	INRA-310
4792	Phytophthora parasitica			98151	98151
4792	Phytophthora parasitica			IAC_01/95.1	IAC_01/95.1
4792	Phytophthora parasitica		invalid: taxonomic rank	var. nicotianae
4792	Phytophthora parasitica	1368100		var. nicotianae race 0	race 0
67593	Phytophthora sojae			P6954	P6954
67593	Phytophthora sojae			P7076	P7076
67593	Phytophthora sojae			race 2 strain P6497	race 2 strain P6497		P6497
67593	Phytophthora sojae			race 7 strain P7064	race 7 strain P7064		P7064
5821	Plasmodium berghei			ANKA	ANKA
5821	Plasmodium berghei			ANKA	ANKA
5821	Plasmodium berghei			NK65	NK65
5833	Plasmodium falciparum			3D7	3D7
5833	Plasmodium falciparum			ANKA	ANKA
5833	Plasmodium falciparum			ANKA	ANKA
5833	Plasmodium falciparum			CS2	CS2
5833	Plasmodium falciparum			CS2	CS2
837	Porphyromonas gingivalis			A7436	A7436
837	Porphyromonas gingivalis			ATCC 33277	2561	ATCC 33277
837	Porphyromonas gingivalis			ATCC33277	2561	ATCC 33277
837	Porphyromonas gingivalis			W83	W83
584	Proteus mirabilis			HI4320	HI4320
584	Proteus mirabilis			N2	N2
1873960	Pseudocercospora fijiensis			10CR1-24	10CR1-24
1873960	Pseudocercospora fijiensis			CIRAD86	CIRAD86
287	Pseudomonas aeruginosa			1244	1244
287	Pseudomonas aeruginosa			AES-1M	AES-1M
287	Pseudomonas aeruginosa			FRD1	FRD1
287	Pseudomonas aeruginosa			H103	H103
287	Pseudomonas aeruginosa			IHMA879472	IHMA879472
287	Pseudomonas aeruginosa			LESB58	LESB58
287	Pseudomonas aeruginosa			MPAO1	MPAO1
287	Pseudomonas aeruginosa			PA1	PA1
287	Pseudomonas aeruginosa			PA103	PA103
287	Pseudomonas aeruginosa			PA14	PA14
287	Pseudomonas aeruginosa			PA4	PA4
287	Pseudomonas aeruginosa			PAK	PAK
287	Pseudomonas aeruginosa			PAO1	PAO1
287	Pseudomonas aeruginosa			PAO1	PAO1
287	Pseudomonas aeruginosa			PAO1-L	PAO1-L
287	Pseudomonas aeruginosa			PAO1-UW	PAO1-UW
287	Pseudomonas aeruginosa			PAO1001	PAO1001
287	Pseudomonas aeruginosa			PAO1161	PAO1161
287	Pseudomonas aeruginosa			S470	S470
287	Pseudomonas aeruginosa			SCH0057-7	SCH0057-7
287	Pseudomonas aeruginosa			UCBPP-PA14	UCBPP-PA14
86840	Pseudomonas cannabina	757414		pv. alisalensis strain KB211	KB211
36746	Pseudomonas cichorii			ATCC 10857	198	ATCC 10857
36746	Pseudomonas cichorii			JBC1	JBC1
36746	Pseudomonas cichorii			SF1-54	SF1-54
294	Pseudomonas fluorescens			FD6	FD6
294	Pseudomonas fluorescens			TSS	TSS
50340	Pseudomonas fuscovaginae			DAR77795	DAR77795
50340	Pseudomonas fuscovaginae			DAR77800	DAR77800
50340	Pseudomonas fuscovaginae			UPB0736	UPB0736
29438	Pseudomonas savastanoi			NCPPB 3335	NCPPB 3335
29438	Pseudomonas savastanoi	360921		pv. nerii strain Psn23	Psn23
29438	Pseudomonas savastanoi		note: pv. savastanoi is a synonym	pv. savastanoi strain DAPP-PG 722	DAPP-PG 722
29438	Pseudomonas savastanoi		note: pv. savastanoi is a synonym	pv. savastanoi strain NCPPB3335	NCPPB 3335
317	Pseudomonas syringae			MB03	MB03
317	Pseudomonas syringae	103796	note: NCBI Taxonomy doesn't include 'biovar 3' for this strain	pv. actinidiae biovar 3 strain ICMP 18884	biovar 3 strain ICMP 18884		ICMP 18884
317	Pseudomonas syringae	103796	note: NCBI Taxonomy doesn't include 'biovar 3' for this strain	pv. actinidiae biovar 3 strain ICMP 18884	biovar 3 strain ICMP 18884		ICMP 18884
317	Pseudomonas syringae	103796		pv. actinidiae strain M228	M228
317	Pseudomonas syringae	442429		pv. averrhoi strain HL1	HL1
317	Pseudomonas syringae	318	note: pv. glycinea is P. savastanoi	pv. glycinea race 1	race 1
317	Pseudomonas syringae	318	note: pv. glycinea is P. savastanoi	pv. glycinea race 3	race 3
317	Pseudomonas syringae	318	note: pv. glycinea is P. savastanoi	pv. glycinea race 4	race 4
317	Pseudomonas syringae	318	note: pv. glycinea is P. savastanoi	pv. glycinea race 6	race 6
317	Pseudomonas syringae	53707	note: pv. lachrymans is P. amygdali	pv. lachrymans strain M301315	M301315
317	Pseudomonas syringae		invalid: taxonomic rank	pv. maculicola
317	Pseudomonas syringae	59511		pv. maculicola strain ES4326	ES4326
317	Pseudomonas syringae	59511		pv. maculicola strain M2	M2
317	Pseudomonas syringae	59511		pv. maculicola strain M6	M6
317	Pseudomonas syringae	629259	note: pv. morsprunorum is P. amygdali	pv. morsprunorum strain R1-5244	R1-5244
317	Pseudomonas syringae	264730	note: pv. phaseolicola is P. savastanoi	pv. phaseolicola race 3	race 3
317	Pseudomonas syringae	264730	note: pv. phaseolicola is P. savastanoi	pv. phaseolicola race 4 strain 1302A	race 4 strain 1302A		1302A
317	Pseudomonas syringae	264730	note: pv. phaseolicola is P. savastanoi	pv. phaseolicola race 6	race 6
317	Pseudomonas syringae	264730	note: pv. phaseolicola is P. savastanoi	pv. phaseolicola race 6 strain 1448A	race 6 strain 1448A		1448A
317	Pseudomonas syringae	264730	note: pv. phaseolicola is P. savastanoi	pv. phaseolicola race 6 strain 1448A; pv. phaseolicola race 7 strain 1449B	race 6 strain 1448A		1448A
317	Pseudomonas syringae	264730	note: pv. phaseolicola is P. savastanoi	pv. phaseolicola race 6 strain 1448A; pv. phaseolicola race 7 strain 1449B	race 7 strain 1449B		1449B
317	Pseudomonas syringae	264730	note: pv. phaseolicola is P. savastanoi	pv. phaseolicola race 7 strain 1449B	race 7 strain 1449B		1449B
317	Pseudomonas syringae	264730	note: pv. phaseolicola is P. savastanoi	pv. phaseolicola strain 1302A	1302A
317	Pseudomonas syringae	264730	note: pv. phaseolicola is P. savastanoi	pv. phaseolicola strain 1448A	1448A
317	Pseudomonas syringae	264730	note: pv. phaseolicola is P. savastanoi	pv. phaseolicola strain 1448A	1448A
317	Pseudomonas syringae	264730	note: pv. phaseolicola is P. savastanoi	pv. phaseolicola strain NPS3121	NPS3121
317	Pseudomonas syringae	59510		pv. pisi strain 151	151
317	Pseudomonas syringae	59510		pv. pisi strain 870A	870A
317	Pseudomonas syringae		invalid: taxonomic rank	pv. syringae
317	Pseudomonas syringae	321		pv. syringae strain 61	61
317	Pseudomonas syringae	321		pv. syringae strain 7B40	7B40
317	Pseudomonas syringae	321		pv. syringae strain A2	A2
317	Pseudomonas syringae	321		pv. syringae strain B728a	B728a
317	Pseudomonas syringae	321		pv. syringae strain BRIP34876	BRIP34876
317	Pseudomonas syringae	321		pv. syringae strain CFCC 1336	CFCC 1336
317	Pseudomonas syringae		invalid: taxonomic rank	pv. tabaci
317	Pseudomonas syringae	322	note: pv. tabaci is P. amygdali	pv. tabaci strain 6605	6605
317	Pseudomonas syringae	323		pv. tomato strain DC3000	DC3000
317	Pseudomonas syringae	323		pv. tomato strain DC3000 D36E	DC3000 D36E
317	Pseudomonas syringae	323		pv. tomato strain JL1065	JL1065
317	Pseudomonas syringae	323		pv. tomato strain PT23	PT23
29442	Pseudomonas tolaasii			6264	6264
285811	Pseudopyrenochaeta lycopersici			ISPaVe ER 1211	ISPaVe ER 1211
5297	Puccinia graminis		invalid: taxonomic rank	f. sp. tritici
5297	Puccinia graminis		invalid: taxonomic rank	f. sp. tritici
5297	Puccinia graminis		invalid: taxonomic rank	f. sp. tritici
5297	Puccinia graminis	56615		f. sp. tritici strain CRL 75-36-700-3	CRL 75-36-700-3
27350	Puccinia striiformis		invalid: taxonomic rank	f. sp. tritici
27350	Puccinia striiformis		invalid: taxonomic rank	f. sp. tritici
27350	Puccinia striiformis		invalid: taxonomic rank	f. sp. tritici
27350	Puccinia striiformis	168172		f. sp. tritici strain CYR31	CYR31
27350	Puccinia striiformis	168172		f. sp. tritici strain CYR32	CYR32
53485	Pyrenophora teres			15A	15A
53485	Pyrenophora teres			15A	15A
45151	Pyrenophora tritici-repentis			Alg3-24	Alg3-24
45151	Pyrenophora tritici-repentis			race 4 strain B16	race 4 strain B16		B16
45151	Pyrenophora tritici-repentis			race 4 strain B17	race 4 strain B17		B17
45151	Pyrenophora tritici-repentis			race 5	race 5
45151	Pyrenophora tritici-repentis			race 5	race 5
45151	Pyrenophora tritici-repentis			race 5	race 5
45151	Pyrenophora tritici-repentis			SD-20	SD-20
329	Ralstonia pickettii			WP1	WP1
305	Ralstonia solanacearum			BK1002	BK1002
305	Ralstonia solanacearum			GMI1000	GMI1000
305	Ralstonia solanacearum			K60	K60
305	Ralstonia solanacearum			OE1-1	OE1-1
305	Ralstonia solanacearum			Rs-09-161	Rs-09-161
305	Ralstonia solanacearum			RS1000	RS1000
305	Ralstonia solanacearum			RS1002	RS1002
305	Ralstonia solanacearum			SL2029	SL2029
305	Ralstonia solanacearum			SL341	SL341
305	Ralstonia solanacearum			UW551	UW551
305	Ralstonia solanacearum			UY031	UY031
305	Ralstonia solanacearum			ZJ3721	ZJ3721
64495	Rhizopus oryzae			99-880	99-880
914237	Rhynchosporium commune			1130	1130
914237	Rhynchosporium commune			UK7	UK7
34085	Riemerella anatipestifer			RA-CH-1	RA-CH-1
34085	Riemerella anatipestifer			serotype 1 strain CH3	serotype 1 strain CH3		CH3
34085	Riemerella anatipestifer			Yb2	Yb2
34085	Riemerella anatipestifer			YZb1	YZb1
77044	Rosellinia necatrix			W97	W97
4932	Saccharomyces cerevisiae			BY4741	BY4741
4932	Saccharomyces cerevisiae			BY4741	BY4741
4932	Saccharomyces cerevisiae			NCPF8313	NCPF8313
4932	Saccharomyces cerevisiae			S288c	S288c
28901	Salmonella enterica	90371	note: removed background mutation	ATCC 14028s (ΔsipB)	ATCC 14028s
28901	Salmonella enterica	149539	note: strain not in NCBI Taxonomy	serovar Enteritidis strain 90-13-706	90-13-706
28901	Salmonella enterica	605	note: serovar Pulllorum is subsp. enterica	serovar Pullorum strain S6702	S6702
28901	Salmonella enterica	58095		subsp. enterica serovar Agona strain Ag 1	Ag 1
28901	Salmonella enterica	119912		subsp. enterica serovar Choleraesuis strain ATCC13312	ATCC 13312	NCTC 5735
28901	Salmonella enterica	98360		subsp. enterica serovar Dublin strain 2229	2229
28901	Salmonella enterica	98360		subsp. enterica serovar Dublin strain CT_02021853	CT_02021853
28901	Salmonella enterica	98360		subsp. enterica serovar Dublin strain Lane	Lane
28901	Salmonella enterica	98360		subsp. enterica serovar Dublin strain PT4	PT4
28901	Salmonella enterica	98360		subsp. enterica serovar Dublin strain SD3246	SD3246
28901	Salmonella enterica		invalid: taxonomic rank	subsp. enterica serovar Enteritidis
28901	Salmonella enterica	149539		subsp. enterica serovar Enteritidis strain 13076	13076
28901	Salmonella enterica	149539		subsp. enterica serovar Enteritidis strain 50336	50336
28901	Salmonella enterica	149539		subsp. enterica serovar Enteritidis strain C50041	C50041
28901	Salmonella enterica	149539	note: use of underscores is conventional	subsp. enterica serovar Enteritidis strain CDC_2010K_0968	CDC_2010K_0968
28901	Salmonella enterica	149539		subsp. enterica serovar Enteritidis strain CVCC3378	CVCC3378
28901	Salmonella enterica	149539		subsp. enterica serovar Enteritidis strain E2627	E2627
28901	Salmonella enterica	149539		subsp. enterica serovar Enteritidis strain LA5	LA5
28901	Salmonella enterica	149539		subsp. enterica serovar Enteritidis strain P125109	P125109
28901	Salmonella enterica	149539		subsp. enterica serovar Enteritidis strain SE211	SE211
28901	Salmonella enterica	149539		subsp. enterica serovar Enteritidis strain SM6	SM6
28901	Salmonella enterica	594		subsp. enterica serovar Gallinarum strain 287/91	287/91
28901	Salmonella enterica	594		subsp. enterica serovar Gallinarum strain G9	G9
28901	Salmonella enterica	594		subsp. enterica serovar Gallinarum strain J91	J91
28901	Salmonella enterica	595		subsp. enterica serovar Infantis strain 119944	119944
28901	Salmonella enterica	605		subsp. enterica serovar Pullorum strain C79-13	C79-13
28901	Salmonella enterica	605		subsp. enterica serovar Pullorum strain S06004	S06004
28901	Salmonella enterica	90370		subsp. enterica serovar Typhi strain GIFU10007	GIFU10007
28901	Salmonella enterica	90370		subsp. enterica serovar Typhi strain STH2370	STH2370
28901	Salmonella enterica	90370		subsp. enterica serovar Typhi strain Ty2	Ty2
28901	Salmonella enterica	90370		subsp. enterica serovar Typhi strain UK-1	UK-1	UK1
28901	Salmonella enterica		invalid: taxonomic rank	subsp. enterica serovar Typhimurium
28901	Salmonella enterica	90370		subsp. enterica serovar Typhimurium strain 12023	12023
28901	Salmonella enterica	90371	note: assuming ATCC 14028	subsp. enterica serovar Typhimurium strain 14028	CDC 6516-60	ATCC 14028
28901	Salmonella enterica	90371	note: assuming ATCC 14028s	subsp. enterica serovar Typhimurium strain 14028s	ATCC 14028s
28901	Salmonella enterica	90371		subsp. enterica serovar Typhimurium strain ATCC 14028	CDC 6516-60	ATCC 14028
28901	Salmonella enterica	90371	note: ATCC no longer has an entry for 14028S	subsp. enterica serovar Typhimurium strain ATCC 14028s	ATCC 14028s
28901	Salmonella enterica		invalid: encoding error	subsp. enterica serovar Typhimurium strain ATCC 14028s (?sipB)
28901	Salmonella enterica	90371	note: removed genotype information	subsp. enterica serovar Typhimurium strain ATCC 14028s (ΔsipB)	ATCC 14028s
28901	Salmonella enterica	90371	warning: ATCC 14029 is from Plesiomonas shigelloides	subsp. enterica serovar Typhimurium strain ATCC 14029	ATCC 14029	Bader M51, CDC 3085-55, NCIB 9242, NCTC 10360, RH 798
28901	Salmonella enterica	90371		subsp. enterica serovar Typhimurium strain BRD509	BRD509
28901	Salmonella enterica	90371		subsp. enterica serovar Typhimurium strain C5	C5
28901	Salmonella enterica	90371		subsp. enterica serovar Typhimurium strain CA4787	CA4787
28901	Salmonella enterica	90371		subsp. enterica serovar Typhimurium strain E-2375	E-2375
28901	Salmonella enterica	90371		subsp. enterica serovar Typhimurium strain HA420	HA420
28901	Salmonella enterica	90371		subsp. enterica serovar Typhimurium strain HA431	HA431
28901	Salmonella enterica	90371		subsp. enterica serovar Typhimurium strain IR715	IR715
28901	Salmonella enterica	90371		subsp. enterica serovar Typhimurium strain JSG210	JSG210
28901	Salmonella enterica	90371		subsp. enterica serovar Typhimurium strain LT2	LT2
28901	Salmonella enterica	90371		subsp. enterica serovar Typhimurium strain MvP771	MvP771
28901	Salmonella enterica	90371		subsp. enterica serovar Typhimurium strain NCTC 12023	CDC 6516-60	ATCC 14028, DSM 19587, LMG 14933, NCIMB 13284, NCTC 12023, WDCM 00031
28901	Salmonella enterica	90371		subsp. enterica serovar Typhimurium strain NCTC S12023	NCTC S12023
28901	Salmonella enterica	90371		subsp. enterica serovar Typhimurium strain SAT52	SAT52
28901	Salmonella enterica			subsp. enterica serovar Typhimurium strain SB300	SB300
28901	Salmonella enterica	90371		subsp. enterica serovar Typhimurium strain SL1344	SL1344
28901	Salmonella enterica	90371		subsp. enterica serovar Typhimurium strain ST313	ST313
28901	Salmonella enterica	90371		subsp. enterica serovar Typhimurium strain ST4/74	ST4/74
28901	Salmonella enterica	90371		subsp. enterica serovar Typhimurium strain SV5015	SV5015
28901	Salmonella enterica	90371		subsp. enterica serovar Typhimurium strain UK1	UK1	UK-1
28901	Salmonella enterica	90371		subsp. enterica serovar Typhimurium strain UMR1	UMR1
28901	Salmonella enterica	90371		subsp. enterica serovar Typhimurium strain X3306	X3306
28901	Salmonella enterica	90371		subsp. enterica serovar Typhimurium strain X4232	X4232
28901	Salmonella enterica	59202		subsp. salamae strain 3588/07	3588/07
5180	Sclerotinia sclerotiorum			1980	1980
5180	Sclerotinia sclerotiorum			1980 UF-70	1980 UF-70
5180	Sclerotinia sclerotiorum			274	274
5180	Sclerotinia sclerotiorum			Ep-1PNA367	Ep-1PNA367
5180	Sclerotinia sclerotiorum			FXGD2	FXGD2
5180	Sclerotinia sclerotiorum			HA61	HA61
5180	Sclerotinia sclerotiorum			HLJ4	HLJ4
5180	Sclerotinia sclerotiorum			JRUF1	JRUF1
5180	Sclerotinia sclerotiorum			Scl02-05	Scl02-05
5180	Sclerotinia sclerotiorum			Sunf-M	Sunf-M
5180	Sclerotinia sclerotiorum			UF1	UF1
5180	Sclerotinia sclerotiorum			WMA1	WMA1
39703	Septoria lycopersici			NEV	NEV
615	Serratia marcescens			2170	2170
615	Serratia marcescens			CH-1	CH-1
615	Serratia marcescens			CH-1	CH-1
615	Serratia marcescens			Db10	Db10
615	Serratia marcescens			K904	K904
615	Serratia marcescens			SCBI	SCBI
615	Serratia marcescens			SM-R	SM-R
623	Shigella flexneri			2457T	2457T
623	Shigella flexneri			M90T	M90T
623	Shigella flexneri			M90T-Sm	M90T-Sm
623	Shigella flexneri		note: NCBI Taxonomy has serotype 2a	serotype 2a strain 2457T	serotype 2a strain 2457T		2457T
623	Shigella flexneri		note: NCBI Taxonomy has serotype 2a	serotype 2a strain 301	serotype 2a strain 301		301
1280	Staphylococcus aureus			10833	10833
1280	Staphylococcus aureus			502A	502A
1280	Staphylococcus aureus			923	923
1280	Staphylococcus aureus			AH1263	AH1263
1280	Staphylococcus aureus			ATCC 29213	Wichita	ATCC 29213
1280	Staphylococcus aureus			BA01611	BA01611
1280	Staphylococcus aureus			BD02-25	BD02-25
1280	Staphylococcus aureus			CA-MRSA ST59 isolate RJ-2	CA-MRSA ST59 isolate RJ-2		RJ-2
1280	Staphylococcus aureus			CB1634	CB1634
1280	Staphylococcus aureus			CB5014	CB5014
1280	Staphylococcus aureus			COL	COL
1280	Staphylococcus aureus			F-182	F-182
1280	Staphylococcus aureus			HG001	HG001
1280	Staphylococcus aureus			HT20030749	HT20030749
1280	Staphylococcus aureus			JCM2874	JCM2874
1280	Staphylococcus aureus			JE2	JE2
1280	Staphylococcus aureus			JSNZ	JSNZ
1280	Staphylococcus aureus			LAC	LAC
1280	Staphylococcus aureus			MN8	MN8
1280	Staphylococcus aureus			MR23	MR23
1280	Staphylococcus aureus			MRSA-118	MRSA-118
1280	Staphylococcus aureus			MSSA476	MSSA476
1280	Staphylococcus aureus			Mu50	Mu50
1280	Staphylococcus aureus			NCTC 13277	MRSA 252	ATCC BAA-1720, MRSA-252, NCTC 13277
1280	Staphylococcus aureus			NCTC 8325	PS47	36 , NCTC 8325
1280	Staphylococcus aureus		warning: NCTC 8325-4 not found in NCTC	NCTC 8325-4	NCTC 8325-4
1280	Staphylococcus aureus			Newman	Newman
1280	Staphylococcus aureus			Newman D2C	Newman D2C
1280	Staphylococcus aureus			NI-13	NI-13
1280	Staphylococcus aureus			NYU Newman	NYU Newman
1280	Staphylococcus aureus		warning: possible serotype; publication paywalled (Veterinary Microbiology)	O11	serotype O11
1280	Staphylococcus aureus			RF122	RF122
1280	Staphylococcus aureus			RN4220	RN4220
1280	Staphylococcus aureus			RN6390	RN6390
1280	Staphylococcus aureus			SA113	SA113
1280	Staphylococcus aureus			SA564	SA564
1280	Staphylococcus aureus			SA75	SA75
1280	Staphylococcus aureus			SAR17	SAR17
1280	Staphylococcus aureus			SAR2831	SAR2831
1280	Staphylococcus aureus			SF8300	SF8300
1280	Staphylococcus aureus			SH1000	SH1000
1280	Staphylococcus aureus			ST398	ST398
1280	Staphylococcus aureus			subsp. aureus strain Newman	Newman
1280	Staphylococcus aureus			UAMS-1	UAMS-1
1280	Staphylococcus aureus			USA300	USA300
1280	Staphylococcus aureus			USA300 AH1263	USA300 AH1263
1280	Staphylococcus aureus			USA300 HOU	USA300 HOU
1280	Staphylococcus aureus			USA300 JE2	USA300 JE2
1280	Staphylococcus aureus			USA300 LAC	USA300 LAC
1280	Staphylococcus aureus			USA300 LAC 13C	USA300 LAC 13C
1280	Staphylococcus aureus			USA300-2406	USA300 2406	USA300-2406
1280	Staphylococcus aureus			USA300-2406	USA300 2406	USA300-2406
1280	Staphylococcus aureus			USA300-2406	USA300 2406	USA300-2406
1280	Staphylococcus aureus			USA300-2406	USA300 2406	USA300-2406
1280	Staphylococcus aureus			WCUH29	WCUH29
1282	Staphylococcus epidermidis			1457	1457
28035	Staphylococcus lugdunensis			DSM 4804	DSM 4804
28035	Staphylococcus lugdunensis			N920143	N920143
28035	Staphylococcus lugdunensis			Sl44	Sl44
28035	Staphylococcus lugdunensis			Sl48	Sl48
29385	Staphylococcus saprophyticus			7108	7108
29385	Staphylococcus saprophyticus			9325	9325
40324	Stenotrophomonas maltophilia			E77	E77
40324	Stenotrophomonas maltophilia			K279a	K279a
40324	Stenotrophomonas maltophilia			KJ	KJ
40324	Stenotrophomonas maltophilia			M30	M30
1311	Streptococcus agalactiae			A909	A909
1311	Streptococcus agalactiae			BM110	BM110
1311	Streptococcus agalactiae			COH1	COH1
1311	Streptococcus agalactiae			GD201008-001	GD201008-001
1311	Streptococcus agalactiae			group B serotype V strain CNCTC 10/84	group B serotype V strain CNCTC 10/84		CNCTC 10/84
1311	Streptococcus agalactiae			group B strain 83-T-61	group B strain 83-T-61		83-T-61
1311	Streptococcus agalactiae			NEM316	NEM316
1311	Streptococcus agalactiae			THN0901	THN0901
1311	Streptococcus agalactiae			UPSA 807	UPSA 807
1336	Streptococcus equi	40041		subsp. zooepidemicus strain ATCC 35246	C74-63	ATCC 35246
1336	Streptococcus equi	40041		subsp. zooepidemicus strain C74-63	C74-63	ATCC 35246
1336	Streptococcus equi	40041		subsp.zooepidemicus strain C74-63	C74-63	ATCC 35246
1346	Streptococcus iniae			HNM-1	HNM-1
1346	Streptococcus iniae			SF1	SF1
1309	Streptococcus mutans			LAR01	LAR01
1309	Streptococcus mutans			OMZ175	OMZ175
1309	Streptococcus mutans			UA159	UA159
1348	Streptococcus parauberis			KSP20	KSP20
1313	Streptococcus pneumoniae			100993	100993
1313	Streptococcus pneumoniae			4496	4496
1313	Streptococcus pneumoniae			519/43 ST 5316	519/43 ST 5316
1313	Streptococcus pneumoniae			519/43 ST 5316	519/43 ST 5316
1313	Streptococcus pneumoniae			519/43 ST 5316	519/43 ST 5316
1313	Streptococcus pneumoniae			519/43 ST 5316	519/43 ST 5316
1313	Streptococcus pneumoniae			6301	6301
1313	Streptococcus pneumoniae			85	85
1313	Streptococcus pneumoniae			88	88
1313	Streptococcus pneumoniae			CGMH836	CGMH836
1313	Streptococcus pneumoniae			EF3030	EF3030
1313	Streptococcus pneumoniae			PN4595-T23	PN4595-T23
1313	Streptococcus pneumoniae			R6	R6
1313	Streptococcus pneumoniae		note: NCBI Taxonomy does not distinguish by serotype	serotype 2 strain D39	serotype 2 strain D39		D39
1313	Streptococcus pneumoniae		note: not in NCBI Taxonomy	serotype 3 strain M23	serotype 3 strain M23		M23
1313	Streptococcus pneumoniae		note: NCBI Taxonomy does not distinguish by serotype	serotype 4 strain TIGR4	serotype 4 strain TIGR4		TIGR4
1313	Streptococcus pneumoniae			WCH16	WCH16
1313	Streptococcus pneumoniae			WCH43	WCH43
1313	Streptococcus pneumoniae			WU2	WU2
1314	Streptococcus pyogenes			1529	1529
1314	Streptococcus pyogenes			5448	5448
1314	Streptococcus pyogenes			A-20	A-20
1314	Streptococcus pyogenes			AP1	AP1
1314	Streptococcus pyogenes			ATCC 11434	H3	ATCC 11434
1314	Streptococcus pyogenes			D471	D471
1314	Streptococcus pyogenes			GAS M1T1 5448	GAS M1T1 5448		M1T1 5448
1314	Streptococcus pyogenes		note: NCBI Taxonomy has 'serotype M1' with no group distinction	group A serotype M1	group A serotype M1		M1
1314	Streptococcus pyogenes		note: NCBI Taxonomy has 'serotype M49' with no group distinction	group A serotype M49 strain 591	group A serotype M49 strain 591		591
1314	Streptococcus pyogenes			HSC5	HSC5
1314	Streptococcus pyogenes			M1	M1
1314	Streptococcus pyogenes			M1	M1
1314	Streptococcus pyogenes			M1	M1
1314	Streptococcus pyogenes			M18	M18
1314	Streptococcus pyogenes			M2	M2
1314	Streptococcus pyogenes			M2	M2
1314	Streptococcus pyogenes			M2	M2
1314	Streptococcus pyogenes			M28	M28
1314	Streptococcus pyogenes			M28	M28
1314	Streptococcus pyogenes			M3	M3
1314	Streptococcus pyogenes			M3	M3
1314	Streptococcus pyogenes			M49-16	M49-16
1314	Streptococcus pyogenes			MGAS10270	MGAS10270
1314	Streptococcus pyogenes			MGAS10870	MGAS10870
1314	Streptococcus pyogenes			MGAS15252	MGAS15252
1314	Streptococcus pyogenes			MGAS2096	MGAS2096
1314	Streptococcus pyogenes			MGAS2221	MGAS2221
1314	Streptococcus pyogenes			MGAS23530	MGAS23530
1314	Streptococcus pyogenes			MGAS27961	MGAS27961
1314	Streptococcus pyogenes			MGAS315	MGAS315
1314	Streptococcus pyogenes			MGAS5005	MGAS5005
1314	Streptococcus pyogenes			MGAS6180	MGAS6180
1314	Streptococcus pyogenes			NZ131	NZ131
1314	Streptococcus pyogenes		note: not in NCBI Taxonomy	serotype M1 strain 5448	serotype M1 strain 5448		5448
1314	Streptococcus pyogenes		note: not in NCBI Taxonomy	serotype M1 strain 854	serotype M1 strain 854		854
1314	Streptococcus pyogenes		note: NCBI Taxonomy has serotype M18	serotype M18 strain MGAS8232	serotype M18 strain MGAS8232		MGAS8232
1314	Streptococcus pyogenes		note: NCBI Taxonomy has serotype M28, but not MGAS28426	serotype M28 strain MGAS28426	serotype M28 strain MGAS28426		MGAS28426
1314	Streptococcus pyogenes		note: NCBI Taxonomy has serotype M3	serotype M3 strain MGAS10870	serotype M3 strain MGAS10870		MGAS10870
1314	Streptococcus pyogenes		warning: taxonomic rank	serotype M4	serotype M4		M4
1314	Streptococcus pyogenes		note: NCBI Taxonomy has serotype M49	serotype M49 strain 591	serotype M49 strain M49 591	serotype M49 strain 591	591
1314	Streptococcus pyogenes		note: NCBI Taxonomy has serotype M6, but not K006	serotype M6 strain K006	serotype M6 strain K006		K006
1314	Streptococcus pyogenes		warning: taxonomic rank	serotype M89	serotype M89		M89
1314	Streptococcus pyogenes		note: NCBI Taxonomy has serotype M89, but not MGAS27556	serotype M89 strain MGAS27556	serotype M89 strain MGAS27556		MGAS27556
1314	Streptococcus pyogenes			SF370	SF370
1314	Streptococcus pyogenes			SSI-9	SSI-9
36470	Streptococcus sp. 'group a'			Group A 5448	5448
36470	Streptococcus sp. 'group a'			Group A serotype M18	serotype M18		M18
1307	Streptococcus suis			05ZY	05ZY
1307	Streptococcus suis			05ZYH33	05ZYH33
1307	Streptococcus suis			10	10
1307	Streptococcus suis			31533	31533
1307	Streptococcus suis			CVCC606	CVCC606
1307	Streptococcus suis			CZ130302	CZ130302
1307	Streptococcus suis			DAN13730	DAN13730
1307	Streptococcus suis			DN13	DN13
1307	Streptococcus suis			GZ0565	GZ0565
1307	Streptococcus suis			JX081101	JX081101
1307	Streptococcus suis			P1/7	P1/7
1307	Streptococcus suis			S735	S735
1307	Streptococcus suis			SC-19	SC-19
1307	Streptococcus suis			SC19	SC19
1307	Streptococcus suis			SC84	SC84
1307	Streptococcus suis		note: not in NCBI Taxonomy	serotype 2	serotype 2
1307	Streptococcus suis		note: NCBI Taxonomy does not distinguish by serotype	serotype 2 strain 05ZYH33	serotype 2 strain 05ZYH33		05ZYH33
1307	Streptococcus suis		note: not in NCBI Taxonomy	serotype 2 strain 10	serotype 2 strain 10		10
1307	Streptococcus suis		note: NCBI Taxonomy does not distinguish by serotype	serotype 2 strain 89/1591	serotype 2 strain 89/1591		89/1591
1307	Streptococcus suis		note: NCBI Taxonomy does not distinguish by serotype	serotype 2 strain P1/7	serotype 2 strain P1/7		P1/7
1307	Streptococcus suis		note: not in NCBI Taxonomy	serotype 2 strain SC19	serotype 2 strain SC19		SC19
1307	Streptococcus suis		note: not in NCBI Taxonomy	serotype 2 strain ZY458	serotype 2 strain ZY458		ZY458
1307	Streptococcus suis		note: not in NCBI Taxonomy	serotype 9 strain 1135776	serotype 9 strain 1135776		1135776
1307	Streptococcus suis			SS2-1	SS2-1
1307	Streptococcus suis			SS9-P10	SS9-P10
1307	Streptococcus suis			ST1	ST1
1307	Streptococcus suis		note: NCBI Taxonomy has 'Streptococcus suis SC84' without further distinction	ST7 serotype 2 strain SC84	ST7 serotype 2 strain SC84		SC84
1307	Streptococcus suis			ZY05719	ZY05719
1349	Streptococcus uberis			UT888	UT888
1930	Streptomyces scabiei			87.22	87.22
85558	Streptomyces turgidiscabies			Car8	Car8
286115	Synchytrium endobioticum		note: checked against publication	pathotype 1(D1) isolate MB42	pathotype 1(D1) isolate MB42		MB42
5811	Toxoplasma gondii			CZ1	CZ1
5811	Toxoplasma gondii			GT1	GT1
5811	Toxoplasma gondii			PLK	PLK
5811	Toxoplasma gondii		invalid: encoding error	Pru?Ku80
5811	Toxoplasma gondii			Prugniaud	Prugniaud
5811	Toxoplasma gondii			PruΔKu80	PruΔKu80	PrudeltaKu80
5811	Toxoplasma gondii			PRY225	PRY225
5811	Toxoplasma gondii			RH	RH
5811	Toxoplasma gondii		invalid: encoding error	RH?Ku80
5811	Toxoplasma gondii			RHΔKu80	RHΔKu80	RHdeltaKu80
5811	Toxoplasma gondii			TgHB2	TgHB2
5811	Toxoplasma gondii		note: not a synoym of 'Toxoplasma gondii type I'	type Chinese 1 strain WH3	type Chinese 1 strain WH3		WH3
5811	Toxoplasma gondii		warning: taxonomic rank	type II	type II
5811	Toxoplasma gondii			type II strain ME49	type II strain ME49		ME49
158	Treponema denticola			ATCC 35405	a	ATCC 35405, CIP 103919, DSM 14222
29875	Trichoderma virens			Gv29-8	Gv29-8
29875	Trichoderma virens			Tv10.4	Tv10.4
523103	Trichophyton mentagrophytes			360-A	360-A
5551	Trichophyton rubrum			CBS 118892	CBS 118892
5551	Trichophyton rubrum			NFI 5146; NFI 5150	NFI 5146
5551	Trichophyton rubrum			NFI 5146; NFI 5150	NFI 5150
5551	Trichophyton rubrum			NFI 5166	NFI 5166
5691	Trypanosoma brucei			427	427
5693	Trypanosoma cruzi			CL Brener	CL Brener
5693	Trypanosoma cruzi			Dm28c	Dm28c
5693	Trypanosoma cruzi			Tulahuen	Tulahuen
5693	Trypanosoma cruzi			Y	Y
1159556	Ustilaginoidea virens			HWD-2	HWD-2
1159556	Ustilaginoidea virens			JZ11-28	JZ11-28
1159556	Ustilaginoidea virens			P1	P1
1159556	Ustilaginoidea virens			Uv2-51	Uv2-51
1159556	Ustilaginoidea virens			Uv2-51	Uv2-51
120017	Ustilago hordei			Uh364; Uh365	Uh364
120017	Ustilago hordei			Uh364; Uh365	Uh365
5270	Ustilago maydis			1/2	1/2
5270	Ustilago maydis			1/52	1/52
5270	Ustilago maydis			15/7	15/7
5270	Ustilago maydis			2/9	2/9
5270	Ustilago maydis			512	512
5270	Ustilago maydis			518; 521	518
5270	Ustilago maydis			518; 521	521
5270	Ustilago maydis			521	521
5270	Ustilago maydis			AB31	AB31
5270	Ustilago maydis			AB31	AB31
5270	Ustilago maydis			AB33	AB33
5270	Ustilago maydis			CL13	CL13
5270	Ustilago maydis			d132	d132
5270	Ustilago maydis		warning: publication paywalled; web search returns no results for ‘UT0305’ or ‘ISO1-1’ outside of PHI-base	d132, UT0305, ISO1-1	d132
5270	Ustilago maydis			d132; 518; 521	518
5270	Ustilago maydis			d132; 518; 521	521
5270	Ustilago maydis			d132; 518; 521	d132
5270	Ustilago maydis			FB	FB
5270	Ustilago maydis			FB1	FB1
5270	Ustilago maydis			FB1; Bub8	Bub8
5270	Ustilago maydis			FB1; Bub8	FB1
5270	Ustilago maydis			FB1; FB2	FB1
5270	Ustilago maydis			FB1; FB2	FB2
5270	Ustilago maydis			FB1; FB2; CL13	CL13
5270	Ustilago maydis			FB1; FB2; CL13	FB1
5270	Ustilago maydis			FB1; FB2; CL13	FB2
5270	Ustilago maydis			FB1; FB2; CL13; SG200	CL13
5270	Ustilago maydis			FB1; FB2; CL13; SG200	FB1
5270	Ustilago maydis			FB1; FB2; CL13; SG200	FB2
5270	Ustilago maydis			FB1; FB2; CL13; SG200	SG200
5270	Ustilago maydis			FB1; FB2; SG200	FB1
5270	Ustilago maydis			FB1; FB2; SG200	FB2
5270	Ustilago maydis			FB1; FB2; SG200	SG200
5270	Ustilago maydis			FB1; FB2; SG200; HA1033	FB1
5270	Ustilago maydis			FB1; FB2; SG200; HA1033	FB2
5270	Ustilago maydis			FB1; FB2; SG200; HA1033	HA1033
5270	Ustilago maydis			FB1; FB2; SG200; HA1033	SG200
5270	Ustilago maydis			FB1; FB2; SG200; HA232	FB1
5270	Ustilago maydis			FB1; FB2; SG200; HA232	FB2
5270	Ustilago maydis			FB1; FB2; SG200; HA232	HA232
5270	Ustilago maydis			FB1; FB2; SG200; HA232	SG200
5270	Ustilago maydis			FB2	FB2
5270	Ustilago maydis			FBD11	FBD11
5270	Ustilago maydis			HA103	HA103
5270	Ustilago maydis			LV54	LV54
5270	Ustilago maydis			LV7	LV7
5270	Ustilago maydis			SG200	SG200
5270	Ustilago maydis			SG200; FB1; FB2	FB1
5270	Ustilago maydis			SG200; FB1; FB2	FB2
5270	Ustilago maydis			SG200; FB1; FB2	SG200
5270	Ustilago maydis			SG200AM1	SG200AM1
105487	Valsa mali			03-8	03-8	03–8
105487	Valsa mali			03–8	03-8	03–8
105487	Valsa mali			03–8	03-8	03–8
105487	Valsa mali			03–8	03-8	03–8
105487	Valsa mali			03–8	03-8	03–8
105487	Valsa mali			LXS080601	LXS080601
5025	Venturia inaequalis			WC	WC
27337	Verticillium dahliae			12008	12008
27337	Verticillium dahliae			70V	70V
27337	Verticillium dahliae			70wt-r1	70wt-r1
27337	Verticillium dahliae			991	991
27337	Verticillium dahliae			Dvd-T5	Dvd-T5
27337	Verticillium dahliae			JR2	JR2
27337	Verticillium dahliae			TO22	TO22
27337	Verticillium dahliae			V592	V592
27337	Verticillium dahliae			Vd080	Vd080
27337	Verticillium dahliae			Vd8	Vd8
27337	Verticillium dahliae			Vd9	Vd9
27337	Verticillium dahliae			Vd991	Vd991
27337	Verticillium dahliae			VDG1	VDG1
27337	Verticillium dahliae			VdGn3	VdGn3
27337	Verticillium dahliae			VdLs.17	VdLs.17
27337	Verticillium dahliae			XS11	XS11
100787	Verticillium longisporum			Vl43	Vl43
28171	Vibrio aestuarianus			07_115	07_115
55601	Vibrio anguillarum			M93Sm	M93Sm
680	Vibrio campbellii			BB120	BB120
680	Vibrio campbellii			BB120	BB120
666	Vibrio cholerae			C6706	C6706
666	Vibrio cholerae		note: typo of 'El Tor'	E1 Tor C6706	El Tor C6706
666	Vibrio cholerae			El Tor	El Tor
666	Vibrio cholerae			El Tor C6706	El Tor C6706
666	Vibrio cholerae			El Tor Ogawa	El Tor Ogawa
666	Vibrio cholerae		note: removed strain characteristics	JB58 (Sm<r> ΔlacZ)	JB58
666	Vibrio cholerae		invalid: encoding error	JB58 (Smr ?lacZ)
666	Vibrio cholerae		note: removed strain characteristics	JB58 (Smr ΔlacZ)	JB58
666	Vibrio cholerae		warning: possible serotype; publication paywalled (International Journal of Biological Macromolecules)	O139	serogroup O139
666	Vibrio cholerae		note: not a serotype	O395	O395
666	Vibrio cholerae			PSU 966	PSU 966
666	Vibrio cholerae			race 5	race 5
666	Vibrio cholerae			race 5	race 5
666	Vibrio cholerae			race 5	race 5
666	Vibrio cholerae			S2CHK17	S2CHK17
666	Vibrio cholerae		note: NCBI Taxonomy has 'O1 biovar El Tor', but not A1552	serotype O1 strain El Tor A1552	serotype O1 biovar El Tor strain A1552		A1552
666	Vibrio cholerae		note: NCBI Taxonomy has 'O1 biovar El Tor'	serotype O1 strain El Tor N16961	serotype O1 biovar El Tor strain N16961		N16961
666	Vibrio cholerae			SIO	SIO
669	Vibrio harveyi			BB120	BB120
669	Vibrio harveyi			BB120	BB120
669	Vibrio harveyi			SF-1	SF-1
670	Vibrio parahaemolyticus			ATCC 33847	279	11590, ATCC 33847
670	Vibrio parahaemolyticus			HZ	HZ
670	Vibrio parahaemolyticus			M0904	M0904
670	Vibrio parahaemolyticus			RIMD 2210633	RIMD 2210633
670	Vibrio parahaemolyticus			VpAHPND 123	VpAHPND 123
212663	Vibrio tasmaniensis			LGP32	LGP32
672	Vibrio vulnificus			CDC B9629	CDC B9629
672	Vibrio vulnificus			CECT4999	CECT4999
672	Vibrio vulnificus			CMCP6	CMCP6
672	Vibrio vulnificus		invalid: encoding error	CMCP6 ?vvhA Rifr
672	Vibrio vulnificus		note: removed superscript notation	CMCP6 ΔvvhA Rif<r>	CMCP6 ΔvvhA Rifr	CMCP6 deltavvhA Rifr
672	Vibrio vulnificus			CMCP6 ΔvvhA Rifr	CMCP6 ΔvvhA Rifr	CMCP6 deltavvhA Rifr
672	Vibrio vulnificus			CMCP6rif	CMCP6rif
672	Vibrio vulnificus			MO6-24/O	MO6-24/O
672	Vibrio vulnificus			YJ016	YJ016
29447	Xanthomonas albilineans			XaFL07-1	XaFL07-1
53413	Xanthomonas axonopodis		invalid: taxonomic rank	pv. citri
53413	Xanthomonas axonopodis	473421		pv. glycines strain 8ra	8ra	Xag 8ra
53413	Xanthomonas axonopodis	473421		pv. glycines strain KU-P-SW005	KU-P-SW005
53413	Xanthomonas axonopodis	43353	note: X. manihotis is a child of X. phaseoli	pv. manihotis strain CFBP1851	CFBP1851
53413	Xanthomonas axonopodis	487838	note: pv. punicae is X. citri	pv. punicae strain ITCCBD0003	ITCCBD0003
339	Xanthomonas campestris			97-2	97-2
339	Xanthomonas campestris		invalid: taxonomic rank	pv. campestris
339	Xanthomonas campestris	340		pv. campestris strain 17	17
339	Xanthomonas campestris	340		pv. campestris strain 8004	8004
339	Xanthomonas campestris	340		pv. campestris strain B186	B186
339	Xanthomonas campestris	340		pv. campestris strain Xc1	Xc1
339	Xanthomonas campestris	340		pv. campestris strain Xc17	Xc17	Xcc17
339	Xanthomonas campestris	340	note: removed vector pRK415	pv. campestris strain Xc17(pRK415)	Xc17	Xcc17
339	Xanthomonas campestris	340		pv. campestris strain Xcc17	Xc17	Xcc17
339	Xanthomonas campestris	340		pv. campestris strain XcFC2	XcFC2
339	Xanthomonas campestris	456327		pv. vesicatoria strain 85-10	85-10
339	Xanthomonas campestris	456327		pv. vesicatoria strain Bv5-4a	Bv5-4a
339	Xanthomonas campestris	456327		pv. vesicatoria strain Ds1	Ds1
346	Xanthomonas citri	86040	note: pv. malvacearum is X. campestris	pv. malvacearum strain Xss-V2–18	Xss-V2–18	Xss-V2-18
346	Xanthomonas citri	86040	note: pv. malvacearum is X. campestris	pv. malvacearum strain Xss-V2–18	Xss-V2–18	Xss-V2-18
346	Xanthomonas citri	86040	note: pv. malvacearum is X. campestris	pv. malvacearum strain Xss-V2–18	Xss-V2–18	Xss-V2-18
346	Xanthomonas citri	86040	note: pv. malvacearum is X. campestris	pv. malvacearum strain Xss-V2–18	Xss-V2–18	Xss-V2-18
346	Xanthomonas citri		invalid: taxonomic rank	subsp. citri
346	Xanthomonas citri	611301		subsp. citri strain 306	306
346	Xanthomonas citri	611301		subsp. citri strain 99-1330	99-1330
346	Xanthomonas citri	611301		subsp. citri strain Xcc99-1330	Xcc99-1330
346	Xanthomonas citri	611301		subsp. citri strain XHG3	XHG3
346	Xanthomonas citri	611301		subsp. citri strain XW19	XW19
346	Xanthomonas citri	86040	note: subsp. malvacearum is X. campestris	subsp. malvacearum strain H1005	H1005
456327	Xanthomonas euvesicatoria			UPB139	UPB139
456327	Xanthomonas euvesicatoria			Xe85-10	Xe85-10
56454	Xanthomonas hortorum	453602		pv. pelargonii strain 305	305
347	Xanthomonas oryzae			BAI3	BAI3
347	Xanthomonas oryzae			BXO43	BXO43
347	Xanthomonas oryzae		invalid: taxonomic rank	pv. oryzae
347	Xanthomonas oryzae	64187		pv. oryzae strain 13751	13751
347	Xanthomonas oryzae	64187		pv. oryzae strain BAI3	BAI3
347	Xanthomonas oryzae	64187		pv. oryzae strain BXO1	BXO1
347	Xanthomonas oryzae	64187		pv. oryzae strain BXO43	BXO43
347	Xanthomonas oryzae	64187		pv. oryzae strain IR42	IR42
347	Xanthomonas oryzae	64187		pv. oryzae strain KACC 10331	KACC 10331
347	Xanthomonas oryzae	64187		pv. oryzae strain MAFF 311018	MAFF 311018
347	Xanthomonas oryzae	64187		pv. oryzae strain PXO124	PXO124
347	Xanthomonas oryzae	64187		pv. oryzae strain PXO99	PXO99
347	Xanthomonas oryzae	64187		pv. oryzae strain PXO99A	PXO99A
347	Xanthomonas oryzae	64187		pv. oryzae strain X11-5A	X11-5A
347	Xanthomonas oryzae	64187		pv. oryzae strain XKK.12	XKK.12
347	Xanthomonas oryzae	64187		pv. oryzae strain ZJ173	ZJ173
347	Xanthomonas oryzae		invalid: taxonomic rank	pv. oryzicola
347	Xanthomonas oryzae	129394		pv. oryzicola strain BLS256	BLS256
347	Xanthomonas oryzae	129394		pv. oryzicola strain GX01	GX01
347	Xanthomonas oryzae	129394		pv. oryzicola strain MAI10	MAI10
347	Xanthomonas oryzae	129394		pv. oryzicola strain RS105	RS105
347	Xanthomonas oryzae			X11-5A	X11-5A
343	Xanthomonas translucens	152263		pv. cerealis strain NXtc01	NXtc01
343	Xanthomonas translucens	134874		pv. graminis strain ART-Xtg29	ART-Xtg29
628	Xenorhabdus nematophila			ATCC 19061	ATCC 19061
628	Xenorhabdus nematophila			F1	F1
2371	Xylella fastidiosa			9a5c	9a5c
2371	Xylella fastidiosa			EB92-1	EB92-1
2371	Xylella fastidiosa			Fetzer	Fetzer
2371	Xylella fastidiosa		note: strain name checked against publication	Stag's Leap	Stag's Leap
2371	Xylella fastidiosa			Temecula	Temecula
2371	Xylella fastidiosa			Temecula1	Temecula1
2371	Xylella fastidiosa			TemeculaL	TemeculaL
2371	Xylella fastidiosa			WM1-1	WM1-1
630	Yersinia enterocolitica			JB580v	JB580v
630	Yersinia enterocolitica		note: NCBI Taxonomy has type O:3, but not 6471/76	serotype O:3 strain 6471/76	serotype O:3 strain 6471/76		6471/76
630	Yersinia enterocolitica		note: NCBI Taxonomy has type O:8	serotype O:8	serotype O:8
630	Yersinia enterocolitica			WA-314	WA-314
630	Yersinia enterocolitica			YE12/03	YE12/03
632	Yersinia pestis			201	201
632	Yersinia pestis			91001	91001
632	Yersinia pestis			biovar Microtus strain 91001	biovar Microtus strain 91001		91001
632	Yersinia pestis			CO92	CO92
632	Yersinia pestis			GB	GB
632	Yersinia pestis			KIM/D27	KIM/D27
632	Yersinia pestis			KIM1001	KIM1001
632	Yersinia pestis			KIM5	KIM5
632	Yersinia pestis			Kim53	Kim53
632	Yersinia pestis		note: not a genotype	KIM6+	KIM6+
633	Yersinia pseudotuberculosis			32777	32777
633	Yersinia pseudotuberculosis			488	488
633	Yersinia pseudotuberculosis			IP2666	IP2666
633	Yersinia pseudotuberculosis			IP32953	IP32953
633	Yersinia pseudotuberculosis			YP126	YP126
633	Yersinia pseudotuberculosis			YP216	YP216
633	Yersinia pseudotuberculosis			YPIII	YPIII
633	Yersinia pseudotuberculosis			YPIII/pIB102	YPIII/pIB102
29486	Yersinia ruckeri			150	150
29486	Yersinia ruckeri			SC09	SC09
1047171	Zymoseptoria tritici			Berdun 4	Berdun 4
1047171	Zymoseptoria tritici		note: publication has IPO323 and ΔKu80 as distinct strains	IPO323	IPO323
1047171	Zymoseptoria tritici		invalid: encoding error	IPO323 ?Ku70
1047171	Zymoseptoria tritici		invalid: encoding error	IPO323 ?Ku80
1047171	Zymoseptoria tritici		warning: publication treats strains as separate; intended strain could be ΔZtKu70	IPO323 ΔKu70	IPO323 ΔKu70	IPO323 deltaKu70
1047171	Zymoseptoria tritici			IPO323 ΔKu80	IPO323 ΔKu80	IPO323 deltaKu80
1047171	Zymoseptoria tritici		invalid: encoding error	IPO323; ?Ku80
1047171	Zymoseptoria tritici		note: likely not a compound strain name	IPO323; ΔKu80	IPO323 ΔKu80	IPO323 deltaKu80
1047171	Zymoseptoria tritici			K1562	K1562
1047171	Zymoseptoria tritici			R6-31	R6-31
1047171	Zymoseptoria tritici			ST1/MBC	ST1/MBC
1047171	Zymoseptoria tritici			ST99CH_1E4	ST99CH_1E4
1047171	Zymoseptoria tritici		invalid: too generic	UK field isolate
1047171	Zymoseptoria tritici			V103.9	V103.9
1047171	Zymoseptoria tritici			V115.3	V115.3
1047171	Zymoseptoria tritici			V202.1	V202.1
1047171	Zymoseptoria tritici			V209.10	V209.10
1047171	Zymoseptoria tritici			V209.9	V209.9
1047171	Zymoseptoria tritici			V212.2	V212.2
1047171	Zymoseptoria tritici			V214.7	V214.7
1047171	Zymoseptoria tritici		note: publication has IPO323 and ΔKu80 as distinct strains	ΔKu80	ΔKu80	deltaKu80

## Sheet: Host strains
NCBI taxid	Scientific name	Nearest taxid	Comment	Old strain name	New strain name	Synonyms	Abbreviation	Cross references
5755	Acanthamoeba castellanii			ATCC 30010	ATCC 30010
5755	Acanthamoeba castellanii			ATCC 30234	ATCC 30234
5757	Acanthamoeba polyphaga			Linc Ap-1	Linc Ap-1
3625	Actinidia chinensis			cv. Hongyang	cv. Hongyang
3625	Actinidia chinensis	1590841	note: subspecies variety	var. chinensis cv. Hort16A	cv. Hort16A
4679	Allium cepa			cv. Hendrix	cv. Hendrix
4679	Allium cepa			cv. Napoleon	cv. Napoleon
4679	Allium cepa			cv. Texas Grando	cv. Texas Grano
4679	Allium cepa			cv. Texas Grano	cv. Texas Grano
8839	Anas platyrhynchos			Cherry Valley	Cherry Valley
8839	Anas platyrhynchos		invalid: tissue type	embryo fibroblast cells
8839	Anas platyrhynchos			HBK-Q-SPF	HBK-Q-SPF
30069	Anopheles stephensi			Dutch strain	Dutch strain
4045	Apium graveolens			dulce group	dulce group
3702	Arabidopsis thaliana			cv. Colombia	ecotype Columbia
3702	Arabidopsis thaliana			cv. Ws-eds1	ecotype Ws-eds1
3702	Arabidopsis thaliana			ecotype Col-0	ecotype Columbia-0	ecotype Col-0	Col-0
3702	Arabidopsis thaliana			ecotype Col-5	ecotype Columbia-5	ecotype Col-5	Col-5
3702	Arabidopsis thaliana			ecotype Columbia	ecotype Columbia
3702	Arabidopsis thaliana			ecotype CW84	ecotype CW84
3702	Arabidopsis thaliana		note: referenced publication has 'Landsberg erecta'	ecotype Landsberg	ecotype Landsberg erecta	ecotype Ler-0	Ler-0
3702	Arabidopsis thaliana			ecotype Landsberg erecta	ecotype Landsberg erecta	ecotype Ler-0	Ler-0
3702	Arabidopsis thaliana			ecotype N70000	ecotype N70000
3702	Arabidopsis thaliana			ecotype Nd-0	ecotype Niederzenz-0	ecotype Nd-0	Nd-0
3702	Arabidopsis thaliana			ecotype Nd-1	ecotype Niederzenz-1	ecotype Nd-1	Nd-1
3702	Arabidopsis thaliana			ecotype No-0	ecotype Nossen-0	ecotype No-0	No-0
3702	Arabidopsis thaliana			ecotype Wassilewskija	ecotype Wassilewskija
3702	Arabidopsis thaliana			ecotype Wei-0	ecotype Weiningen-0	ecotype Wei-0	Wei-0
3702	Arabidopsis thaliana			ecotype Ws-0	ecotype Wassilewskija-0	ecotype Ws-0	Ws-0
3702	Arabidopsis thaliana		invalid: genotype	ecotype Ws-eds1
3702	Arabidopsis thaliana		invalid: protein coding gene	Pad2
3702	Arabidopsis thaliana		invalid: protein coding gene	Pad3
3702	Arabidopsis thaliana		note: transgenic line	PG201	PG201 line
3702	Arabidopsis thaliana			RIL 3680	RIL 3860	3860 line, Recombinant Inbred Line 3860
3818	Arachis hypogaea			cv. NC94022	cv. NC94022
6661	Artemia franciscana			San Francisco Bay Brand ASF65031	San Francisco Bay Brand ASF65031
39291	Athelia rolfsii		invalid: synonym	(synonym: Sclerotium rolfsii)
4498	Avena sativa			cv. Porter	cv. Porter
38783	Avena strigosa			cv. Hayoat	cv. Hayoat
9913	Bos taurus			Angus cross	Angus cross
9913	Bos taurus		warning: not in Expasy	BoMac cells	BoMac cell line	Bovine Mammary Alveolar cells
9913	Bos taurus			EBL cells	EBL cell line	Embryonic Bovine Lung
9913	Bos taurus			Holstein Friesian	Holstein Friesian
9913	Bos taurus			MAC-T cell line	MAC-T cell line
9913	Bos taurus			MDBK cells	MDBK cell line	Madin Darby Bovine Kidney, NBL-1		CVCL_U226, BTO:0000836
15368	Brachypodium distachyon			Bd21-3 line	Bd21-3 line
15368	Brachypodium distachyon			cv. Bd21	cv. Bd21
3708	Brassica napus			01-23-2-1; cv. Westar	cv. 01-23-2-1
3708	Brassica napus			01-23-2-1; cv. Westar	cv. Westar
3708	Brassica napus			cv. Columbus	cv. Columbus
3708	Brassica napus			cv. Darmor	cv. Darmor
3708	Brassica napus			cv. DH Topas	cv. DH Topas
3708	Brassica napus			cv. Eurol	cv. Eurol
3708	Brassica napus			cv. Westar	cv. Westar
3708	Brassica napus			cv. Westar; cv. MT29; cv. Glacier; cv. 02-22-2-1; cv. Jet Neuf; cv. Forge; cv. 01-23-2; cv. Goeland; cv. 1135; cv. Surpass400	cv. 01-23-2
3708	Brassica napus			cv. Westar; cv. MT29; cv. Glacier; cv. 02-22-2-1; cv. Jet Neuf; cv. Forge; cv. 01-23-2; cv. Goeland; cv. 1135; cv. Surpass400	cv. 02-22-2-1
3708	Brassica napus			cv. Westar; cv. MT29; cv. Glacier; cv. 02-22-2-1; cv. Jet Neuf; cv. Forge; cv. 01-23-2; cv. Goeland; cv. 1135; cv. Surpass400	cv. 1135
3708	Brassica napus			cv. Westar; cv. MT29; cv. Glacier; cv. 02-22-2-1; cv. Jet Neuf; cv. Forge; cv. 01-23-2; cv. Goeland; cv. 1135; cv. Surpass400	cv. Forge
3708	Brassica napus			cv. Westar; cv. MT29; cv. Glacier; cv. 02-22-2-1; cv. Jet Neuf; cv. Forge; cv. 01-23-2; cv. Goeland; cv. 1135; cv. Surpass400	cv. Glacier
3708	Brassica napus			cv. Westar; cv. MT29; cv. Glacier; cv. 02-22-2-1; cv. Jet Neuf; cv. Forge; cv. 01-23-2; cv. Goeland; cv. 1135; cv. Surpass400	cv. Goeland
3708	Brassica napus			cv. Westar; cv. MT29; cv. Glacier; cv. 02-22-2-1; cv. Jet Neuf; cv. Forge; cv. 01-23-2; cv. Goeland; cv. 1135; cv. Surpass400	cv. Jet Neuf
3708	Brassica napus			cv. Westar; cv. MT29; cv. Glacier; cv. 02-22-2-1; cv. Jet Neuf; cv. Forge; cv. 01-23-2; cv. Goeland; cv. 1135; cv. Surpass400	cv. MT29
3708	Brassica napus			cv. Westar; cv. MT29; cv. Glacier; cv. 02-22-2-1; cv. Jet Neuf; cv. Forge; cv. 01-23-2; cv. Goeland; cv. 1135; cv. Surpass400	cv. Surpass400
3708	Brassica napus			cv. Westar; cv. MT29; cv. Glacier; cv. 02-22-2-1; cv. Jet Neuf; cv. Forge; cv. 01-23-2; cv. Goeland; cv. 1135; cv. Surpass400	cv. Westar
3708	Brassica napus			cv. Zhongshuang 10	cv. Zhongshuang 10
3708	Brassica napus			cv. Zhongshuang 11	cv. Zhongshuang 11
3708	Brassica napus			cv. Zhongshuang 9	cv. Zhongshuang 9
3708	Brassica napus			cv. Zhongyou 821	cv. Zhongyou 821
3708	Brassica napus			Z1 line	Z1 line
3712	Brassica oleracea			cv. Bartolo	cv. Bartolo
3712	Brassica oleracea			cv. Capitata	cv. Capitata
3712	Brassica oleracea			cv. Capitata	cv. Capitata
3712	Brassica oleracea			cv. Jingfeng No. 1	cv. Jingfeng No. 1
3712	Brassica oleracea		invalid: subspecies	var. botrytis (cauliflower)
3712	Brassica oleracea		invalid: subspecies	var. capitata (cabbage)
3712	Brassica oleracea	3716	note: subspecies variety	var. capitata cv. Kinkei 201	cv. Kinkei 201
3712	Brassica oleracea		invalid: subspecies	var. italica (sprouting broccoli)
3711	Brassica rapa		invalid: subspecies	subsp. pekinensis (chinese cabbage)
3711	Brassica rapa	51351	note: subspecies cultivar	subsp. pekinensis (chinese cabbage) cv. Zhong Gan 21	cv. Zhong Gan 21
3711	Brassica rapa	51351	note: subspecies cultivar	subsp. pekinensis cv. Zhong Gan 21	cv. Zhong Gan 21
3711	Brassica rapa		invalid: subspecies	supsp. chinesis (bok-choy)
6239	Caenorhabditis elegans			BW54	BW54			WBStrain00003956
6239	Caenorhabditis elegans			CF512	CF512			WBStrain00004828
6239	Caenorhabditis elegans			DH26	DH26			WBStrain00005805
6239	Caenorhabditis elegans		invalid: protein coding gene	glp-4
6239	Caenorhabditis elegans		invalid: developmental stage	L4
6239	Caenorhabditis elegans			N2	N2	Bristol N2		WBStrain00000001
6239	Caenorhabditis elegans		warning: 'var. Bristol' not in NCBI Taxonomy	var. Bristol strain N2	N2	Bristol N2		WBStrain00000001
9612	Canis lupus	9615	note: subspecies cell line	subsp. familiaris MDCK cell line	MDCK cell line	Madin-Darby canine kidney cell line		CVCL_0422, BTO:0000837
4072	Capsicum annuum			06221	06221 line
4072	Capsicum annuum			6221	06221 line
4072	Capsicum annuum			cv. Bugang	cv. Bugang
4072	Capsicum annuum			cv. CA8	cv. CA8
4072	Capsicum annuum			cv. Early Calwonder	cv. Early Calwonder	cv. ECW	ECW
4072	Capsicum annuum			cv. Early Calwonder 10R	cv. Early Calwonder 10R	cv. ECW 10R	ECW 10R
4072	Capsicum annuum			cv. Early Calwonder 20R	cv. Early Calwonder 20R	cv. ECW 20R	ECW 20R
4072	Capsicum annuum			cv. Early Calwonder 30R	cv. Early Calwonder 30R	cv. ECW 30R	ECW 30R
4072	Capsicum annuum			cv. Groupzest	cv. Groupzest
4072	Capsicum annuum			cv. Hanyu	cv. Hanyu
4072	Capsicum annuum			cv. Kexing 3	cv. Kexing 3
4072	Capsicum annuum			cv. Maor	cv. Maor
4072	Capsicum annuum			cv. Nockwang	cv. Nockwang
4072	Capsicum annuum			cv. PM659	cv. PM659
4072	Capsicum annuum			cv. PM687	cv. PM687
10141	Cavia porcellus			Duncan-Hartley	Duncan-Hartley
10141	Cavia porcellus			Hartley	Hartley
9534	Chlorocebus aethiops			CCL-81	Vero cell line	Verda reno, Vero 81, VeroCCL81		CVCL_0059, BTO:0001444
9534	Chlorocebus aethiops			CCL-81; THP-1	CCL-81
9534	Chlorocebus aethiops			CCL-81; THP-1	THP-1
9534	Chlorocebus aethiops			COS7 cells	COS7 cell line	Cos-7, CV-1 in Origin Simian-7		CVCL_0224, BTO:0000298
9534	Chlorocebus aethiops		invalid: human cell line	THP-1
9534	Chlorocebus aethiops			Vero cells	Vero cell line	Verda reno, Vero 81, VeroCCL81		CVCL_0059, BTO:0001444
3827	Cicer arietinum			cv. Dwelley	cv. Dwelley
3827	Cicer arietinum			cv. P-256	cv. P-256
3827	Cicer arietinum			cv. Spanish White	cv. Spanish White
3654	Citrullus lanatus		invalid: subspecies	subsp. vulgaris
2708	Citrus limon			cv. Eureka	cv. Eureka
2708	Citrus limon			cv. Eureka	cv. Eureka
2708	Citrus limon			cv. Genova	cv. Genova
2708	Citrus limon			cv. Tahiti	cv. Tahiti
85571	Citrus reticulata			cv. Blanco	cv. Blanco
85571	Citrus reticulata			cv. Blanco	cv. Blanco
85571	Citrus reticulata			cv. Blanco	cv. Blanco
85571	Citrus reticulata			cv. Orah	cv. Orah
85571	Citrus reticulata			cv. Ponkan	cv. Ponkan
85571	Citrus reticulata			cv. Xinhuigan	cv. Xinhuigan
85571	Citrus reticulata			Hongjv	cv. Hongjv
2711	Citrus sinensis		invalid: naming authority	(L.) Osbeck
2711	Citrus sinensis			cv. Clemenules	cv. Clemenules
2711	Citrus sinensis			cv. Eureka	cv. Eureka
2711	Citrus sinensis			cv. Eureka	cv. Eureka
2711	Citrus sinensis			cv. Hamlin	cv. Hamlin
2711	Citrus sinensis			cv. Natal	cv. Natal
2711	Citrus sinensis			cv. Navel	cv. Navel
2711	Citrus sinensis			cv. Navel; cv. Lanelate	cv. Lanelate
2711	Citrus sinensis			cv. Navel; cv. Lanelate	cv. Lanelate
2711	Citrus sinensis			cv. Navel; cv. Lanelate	cv. Navel
2711	Citrus sinensis			cv. Navel; cv. Lanelate	cv. Navel
2711	Citrus sinensis			cv. Navelate; cv. Lane late	cv. Lane late
2711	Citrus sinensis			cv. Navelate; cv. Lane late	cv. Lane late
2711	Citrus sinensis			cv. Navelate; cv. Lane late	cv. Navelate
2711	Citrus sinensis			cv. Navelate; cv. Lane late	cv. Navelate
2711	Citrus sinensis			cv. Navelina	cv. Navelina
2711	Citrus sinensis			cv. Pera	cv. Pera
2711	Citrus sinensis			cv. Pera Rio	cv. Pera Rio
2711	Citrus sinensis			cv. Pineapple	cv. Pineapple
2711	Citrus sinensis			cv. Sorocaba	cv. Sorocaba
2711	Citrus sinensis			cv. Valencia	cv. Valencia
164113	Citrus x microcarpa			cv. Blanco	cv. Blanco
164113	Citrus x microcarpa			cv. Blanco	cv. Blanco
164113	Citrus x microcarpa			cv. Blanco	cv. Blanco
37656	Citrus x paradisi			cv. Duncan	cv. Duncan
37656	Citrus x paradisi			cv. Macfadyen	cv. Macfadyen
229630	Citrus x tangelo			cv. Blanco	cv. Blanco
229630	Citrus x tangelo			cv. Blanco	cv. Blanco
229630	Citrus x tangelo			cv. Blanco	cv. Blanco
3656	Cucumis melo			cv. Amus	cv. Amus
3656	Cucumis melo			cv. Cha-T	cv. Cha-T
3656	Cucumis melo			cv. Ein Dor	cv. Ein Dor
3656	Cucumis melo		invalid: subspecies	var. cantalupo (cantaloupe)
3659	Cucumis sativus			cv. 9930	cv. 9930
3659	Cucumis sativus			cv. Suyo	cv. Suyo
3659	Cucumis sativus			cv. Xinjinyou 1	cv. Xinjinyou 1
3659	Cucumis sativus			cv. Zhong Nong 16	cv. Zhong Nong 16
3661	Cucurbita maxima			cv. Crown	cv. Crown
3661	Cucurbita maxima			cv. Delica	cv. Delica
3661	Cucurbita maxima			cv. Triamble	cv. Triamble
3663	Cucurbita pepo		invalid: subspecies	var. cylindrica (zucchini)
4265	Cynara cardunculus		invalid: subspecies	var. scolymus (globe artichoke)
7955	Danio rerio			AB line	AB
7955	Danio rerio			AB/TL	AB/TL
7955	Danio rerio			casper	Casper
7955	Danio rerio			Casper	Casper
7955	Danio rerio		warning: possible strain origin	Tübingen	Tübingen
44689	Dictyostelium discoideum		warning: ambiguous, DictyBase lists multiple AX2 strains	AX2	AX2
44689	Dictyostelium discoideum		warning: ambiguous, DictyBase lists multiple AX3 strains	AX3	AX3
44689	Dictyostelium discoideum		warning: ambiguous, DictyBase lists multiple AX4 strains	AX4	AX4
44689	Dictyostelium discoideum			DH1-10	DH1-10
7227	Drosophila melanogaster			Canton-S	Canton-S
7227	Drosophila melanogaster			Oregon R	Oregon R
7227	Drosophila melanogaster			Toll mutant	Toll mutant
9796	Equus caballus			EO cell line	EO cell line
3747	Fragaria x ananassa			cv. Hapil	cv. Hapil
3747	Fragaria x ananassa			cv. Morioka	cv. Morioka
7137	Galleria mellonella			ATCC 26933	ATCC 26933
7137	Galleria mellonella			TruLarv	TruLarv
9031	Gallus gallus			Bovans Brown	Bovans Brown
9031	Gallus gallus	93934	note: Japanese quail cell line (misidentified)	CEC-32 cell line	CEC-32 cell line			CVCL_D160, BTO:0004096
9031	Gallus gallus			Cobb	Cobb
9031	Gallus gallus			DF-1	UMNSAH/DF-1 cell line	DF-1, DF1, Douglas Foster-1, UMNSAHDF1		, BTO:0005956
9031	Gallus gallus			DF-1 cells	UMNSAH/DF-1 cell line	DF-1, DF1, Douglas Foster-1, UMNSAHDF1		, BTO:0005956
9031	Gallus gallus			HD-11	LSCC-HD11 cell line	HD-11, HD11		, BTO:0003643
9031	Gallus gallus			HD-11 cells	LSCC-HD11 cell line	HD-11, HD11		, BTO:0003643
9031	Gallus gallus			HD11 cells	LSCC-HD11 cell line	HD-11, HD11		, BTO:0003643
9031	Gallus gallus			Hy-line	Hy-line
9031	Gallus gallus			Hy-line brown	Hy-line brown
9031	Gallus gallus			Hy-line white	Hy-line white
9031	Gallus gallus			Leghorn	Leghorn
9031	Gallus gallus			Lohmann Brown	Lohmann Brown
9031	Gallus gallus			PBMC	PBMCs	Peripheral Blood Mononuclear Cells
9031	Gallus gallus			PBMC	PBMCs	Peripheral Blood Mononuclear Cells
9031	Gallus gallus			Roman hens	Roman hens
9031	Gallus gallus			Ross 308	Ross 308
9031	Gallus gallus			Ross 708	Ross 708
9031	Gallus gallus			White Leghorn	White Leghorn
9031	Gallus gallus			White Plymouth Rock	White Plymouth Rock
3847	Glycine max			cv. Demetra	cv. Demetra
3847	Glycine max			cv. Essex	cv. Essex
3847	Glycine max			cv. Flambeau	cv. Flambeau
3847	Glycine max			cv. Haro 16	cv. Haro 16
3847	Glycine max			cv. Harosoy	cv. Harosoy
3847	Glycine max			cv. Hefeng 47	cv. Hefeng 47
3847	Glycine max			cv. Jinju1	cv. Jinju1
3847	Glycine max			cv. Merit	cv. Merit
3847	Glycine max			cv. Norchief	cv. Norchief
3847	Glycine max			cv. Peking	cv. Peking
3847	Glycine max			cv. Spencer	cv. Spencer
3847	Glycine max			cv. Williams	cv. Williams
3847	Glycine max			cv. Williams 82	cv. Williams 82
3635	Gossypium hirsutum			cv. Chuangxin	cv. Chuangxin
3635	Gossypium hirsutum			cv. Coker 312	cv. Coker 312
3635	Gossypium hirsutum			cv. Deltapine 50	cv. Deltapine 50
3635	Gossypium hirsutum			cv. Guoxin	cv. Guoxin
3635	Gossypium hirsutum			cv. Jimian 11	cv. Jimian 11
3635	Gossypium hirsutum			cv. Junmian 1	cv. Junmian 1
3635	Gossypium hirsutum			cv. Paymaster 2326 BG/RR	cv. Paymaster 2326 BG/RR
3635	Gossypium hirsutum			cv. Paymaster 2326 BG/RR; cv. Deltapine 50	cv. Deltapine 50
3635	Gossypium hirsutum			cv. Paymaster 2326 BG/RR; cv. Deltapine 50	cv. Paymaster 2326 BG/RR
3635	Gossypium hirsutum			cv. R15	cv. R15
3635	Gossypium hirsutum			cv. TM-1	cv. TM-1
3635	Gossypium hirsutum			FM1944	cv. FM1944
4232	Helianthus annuus			cv. LD5009	cv. LD5009
3981	Hevea brasiliensis			cv. 73-3-97	cv. 73-3-97
9606	Homo sapiens			16HBE14o cells	16HBE14o- cell line	16-HBE14o, 16-HBEo, 16HBE, 16HBEo-		CVCL_0112, BTO:0002734
9606	Homo sapiens			16HBE14o cells; CFBE41o cells	CFBE41o- cell line	CF41o, CFBE		CVCL_HL93
9606	Homo sapiens			16HBE14o cells; CFBE41o cells	16HBE14o- cell line	16-HBE14o, 16-HBEo, 16HBE, 16HBEo-		CVCL_0112, BTO:0002734
9606	Homo sapiens			293ET cells	HEK-293ET cell line	293ET, HEK293ET, human embryonic kidney 293ET		CVCL_6996, BTO:0005548
9606	Homo sapiens			293T cells	HEK293T cell line	293T, ATCC CRL-3216, HEK-293T, human embryonic kidney 293T		CVCL_0063, BTO:0002181
9606	Homo sapiens			5637 cells	5637 cell line	HBC 5637, HTB9, Human Bladder Carcinoma 5637		CVCL_0126, BTO:0003137
9606	Homo sapiens			A172 cells	A-172 cell line	A-172MG, A172		CVCL_0131, BTO:0000016
9606	Homo sapiens			A549 cells	A-549 cell line	A549		CVCL_0023, BTO:0000018
9606	Homo sapiens			AGS cells	AGS cell line			CVCL_0139, BTO:0001007
9606	Homo sapiens		invalid: mouse strain	BALB/c
9606	Homo sapiens		invalid: mouse strain	BALB/c
9606	Homo sapiens			C2BBe1 cell line	C2BBe1 cell line	BBE, Caco-2BBE1, Caco-2/BBe		CVCL_1096, BTO:0003643
9606	Homo sapiens			Caco-2 cells	Caco-2 cell line	ATCC HTB-37, Caco2		CVCL_0025
9606	Homo sapiens			Caco-2 cells	Caco-2 cell line	ATCC HTB-37, Caco2		CVCL_0025
9606	Homo sapiens			Caco-2/TC7 cells	Caco-2/TC7 cell line	Caco2/TC7		CVCL_0233, BTO:0003643
9606	Homo sapiens			Caco-2BBE cells	C2BBe1 cell line	BBE, Caco-2BBE1, Caco-2/BBe		CVCL_1096, BTO:0003643
9606	Homo sapiens			CFBE41o cells	CFBE41o- cell line	CF41o, CFBE		CVCL_HL93
9606	Homo sapiens			Detroit 562	Detroit 562 cell line	D562, Det 562		, BTO:0000834
9606	Homo sapiens			EA.hy296 cells	EA.hy 926 cell line	EA.hy296, EAHY-926, EAhy926		, BTO:0000396
9606	Homo sapiens			Ea.hy926 cells	EA.hy 926 cell line	EA.hy296, EAHY-926, EAhy926		, BTO:0000396
9606	Homo sapiens			FaDu cells	FaDu cell line			, BTO:0003233
9606	Homo sapiens			GES-1 cells	GES-1 cell line	GES1		, BTO:0006394
9606	Homo sapiens			HaCaT cells	HaCaT cell line			, BTO:0000552
9606	Homo sapiens			HAP1 cells	HAP1 cell line	HAP-1		, BTO:0003618
9606	Homo sapiens		warning: no exact match in Expasy, possibly HBE1 (CVCL_0287)	HBE cells	HBE cell line	Human Bronchial Epithelial Cell Line		, BTO:0004603
9606	Homo sapiens		warning: no exact match in Expasy	HBMEC	HBMEC-IM	BMEC, Human Brain Microvascular Endothelial Cells
9606	Homo sapiens		warning: not in Expasy	HCAEC	HCAEC	Human Coronary Artery Endothelial Cells
9606	Homo sapiens		warning: not in Expasy	HCMEC	HCMEC	Human Cardiac Microvascular Endothelial Cells
9606	Homo sapiens			HCMEC/D3 cells	hCMEC/D3 cell line	human cortical microvessels endothelial cells/D3		, BTO:0003339
9606	Homo sapiens			HCT116 cells	HCT 116 cell line	CoCL2, HCT116		, BTO:0001109
9606	Homo sapiens		warning: no exact match in Expasy	HDMEC	HDMEC-IM cell line	Human Dermal Microvascular Endothelial Cells-IMmortalized
9606	Homo sapiens			HEK293 cells	HEK-293 cell line	HEK293, human embryonic kidney 293		, BTO:0000007
9606	Homo sapiens			HEK293T cells	HEK293T cell line	293T, ATCC CRL-3216, HEK-293T, human embryonic kidney 293T		CVCL_0063, BTO:0002181
9606	Homo sapiens			HeLa 229 cells	HeLa 229 cell line	HeLa229		, BTO:0005030
9606	Homo sapiens			HeLa CCL2 cells	HeLa cell line	HeLa CCL2, Henrietta Lacks cells		, BTO:0000567
9606	Homo sapiens			HeLa cells	HeLa cell line	HeLa CCL2, Henrietta Lacks cells		, BTO:0000567
9606	Homo sapiens		warning: no exact match in Expasy; possibly HeLa 229 (CVCL_1276)	Hela229 SEAP cells	Hela229 SEAP cell line
9606	Homo sapiens			Henle 407 cells	Intestine 407 cell line	Henle 407, INT 407		CVCL_1907, BTO:0000633
9606	Homo sapiens		warning: not in Expasy; possibly Henle-407 (CVCL_1907)	Henle cells	Henle cell line	Henle
9606	Homo sapiens			HEp-2 cells	HEp-2 cell line	Hep2, human epidermoid carcinoma #2, human epithelioma 2		, BTO:0000976
9606	Homo sapiens			HepG2 cells	Hep-G2 cell line	HepG2		, BTO:0000599
9606	Homo sapiens			HepG2 cells; HeLa cells	HeLa cell line	HeLa CCL2, Henrietta Lacks cells		, BTO:0000567
9606	Homo sapiens			HepG2 cells; HeLa cells	HepG2 cell line
9606	Homo sapiens			HFF cells	HFF cell line	human foreskin fibroblast		, BTO:0002245
9606	Homo sapiens			HL60 cells	HL-60 cell line	HL60		, BTO:0000738
9606	Homo sapiens		warning: not in Expasy	hMDMs	hMDMs	Human Monocyte-Derived Macrophages
9606	Homo sapiens			HMEC-1	HMEC-1 cell line	HMEC1, human microvascular endothelial cell line 1		, BTO:0002828
9606	Homo sapiens		warning: not in Expasy	HPEK cells	HPEK cell line
9606	Homo sapiens			HT-29 cells	HT-29 cell line	HT29		, BTO:0000182
9606	Homo sapiens			HT-29 MTX cells	HT-29-MTX cell line	HT29 MTX		, BTO:0001565
9606	Homo sapiens			HT-29/B6 cells	HT-29/B6 cell line	HT29 B6
9606	Homo sapiens		note: HTB9 is a misspelling	HTB-9 cells	5637 cell line	HBC 5637, HTB9, Human Bladder Carcinoma 5637		CVCL_0126, BTO:0003137
9606	Homo sapiens			HuH7 cells	Huh-7 cell line	Huh7, Japanese tissue culture 39, JTC-39		, BTO:0001950
9606	Homo sapiens		invalid: tissue type	Human cervical cells
9606	Homo sapiens			HUVEC	HUVEC-C cell line	Human Umbilical Vein Endothelial Cells, HUVEC		, BTO:0001949
9606	Homo sapiens			hVEC	HVEC cell line	Human Vaginal Epithelial Cells, V428		, BTO:0005845
9606	Homo sapiens			IB3-1 cells	IB3-1 cell line	IB3		, BTO:0004445
9606	Homo sapiens			IMR-32 cells	IMR-32 cell line	AG03320, AG3320, GM03320, GM03320D, GM3320C, IMR32, Institute for Medical Research 32		CVCL_0346, BTO:0000934
9606	Homo sapiens			INT 407 cells	Intestine 407 cell line	Henle 407, INT 407		CVCL_1907, BTO:0000633
9606	Homo sapiens			J82 cells	J82 cell line	J-82, J82COT		CVCL_0359, BTO:0001671
9606	Homo sapiens		warning: not in Expasy; ‘18592’ may be the HGNC ID for the NEK10 symbol	LCL 18592	LCL 18592	Lymphoblastoid Cell Line 18592
9606	Homo sapiens		invalid: Sus scrofa cell line	LLC-PK1 cell line
9606	Homo sapiens		invalid: Sus scrofa cell line	LLC-PK1 cells
9606	Homo sapiens			LS174T cells	LS174T cell line	LS-174T		CVCL_1384, BTO:0001553
9606	Homo sapiens			MCF-7 cells	MCF-7 cell line	IBMF-7, MCF7-CTRL, MCF7/WT, Michigan Cancer Foundation 7, ssMCF-7		CVCL_0031, BTO:0000093
9606	Homo sapiens		warning: Expasy and BTO only have more specific cell lines	MDA cells	MDA cell line
9606	Homo sapiens			MKN-28 cells	MKN28 cell line	MKN-28		CVCL_1416, BTO:0002381
9606	Homo sapiens			MRC-5 cells	MRC-5 cell line	Medical Research Council cell strain-5, MRCV		CVCL_0440, BTO:0001590
9606	Homo sapiens			NCI-H292	NCI-H292
9606	Homo sapiens		warning: no exact match in Expasy	PBMC	PBMCs	Peripheral Blood Mononuclear Cells
9606	Homo sapiens		warning: no exact match in Expasy	PBMC	PBMCs	Peripheral Blood Mononuclear Cells
9606	Homo sapiens		invalid: tissue type	polymorphonuclear leukocytes
9606	Homo sapiens		invalid: mouse cell line	RAW 246.7
9606	Homo sapiens		invalid: mouse cell line	RAW 246.7
9606	Homo sapiens			S1 cells	S1 cell line			CVCL_0H88, BTO:0006275
9606	Homo sapiens			SF268 cells	SF268 cell line	SF-268		CVCL_1689, BTO:0003772
9606	Homo sapiens			SW480 cells	SW480 cell line	SW-480		CVCL_0546, BTO:0000038
9606	Homo sapiens			SW620 cells	SW620 cell line	SW-620		CVCL_0547, BTO:0000675
9606	Homo sapiens			T24 cells	T24 cell line	T-24		CVCL_0554, BTO:0001345
9606	Homo sapiens			T84 cells	T84 cell line	ATCC CCL-248, T-84		CVCL_0555, BTO:0002032
9606	Homo sapiens			T98G cells	T98G cell line	T-98G		CVCL_0556, BTO:0001583
9606	Homo sapiens			THP-1 cells	THP-1 cell line	O-THP-1, THP-1(ATCC), Tohoku Hospital Pediatrics-1		CVCL_0006, BTO:0001370
9606	Homo sapiens			TIGK cells	hTERT TIGKs cell line	Telomerase Immortalized Gingival Keratinocytes, TIGK, TIGKs		CVCL_M095
9606	Homo sapiens			TR-146 cells	TR146 cell line	TR-146		CVCL_2736, BTO:0002718
9606	Homo sapiens			TR146 cells	TR146 cell line	TR-146		CVCL_2736, BTO:0002718
9606	Homo sapiens			TREx-293 cells	T-REx-293 cell line	T-REx HEK 293, TREx-293		CVCL_D585, BTO:0005238
9606	Homo sapiens			U-937 cells	U-937 cell line	ATCC CRL-1593.2, U937		CVCL_0007, BTO:0001412
9606	Homo sapiens			U-937 monocytes	U-937 cell line	ATCC CRL-1593.2, U937		CVCL_0007, BTO:0001412
9606	Homo sapiens			U251 cells	U-251MG cell line	251MG, U251, U251MG, U251N		CVCL_0021, BTO:0002035
9606	Homo sapiens			U2OS	U2OS	U-2 OS, U-2OS, U-2-OS, U2-OS, U20-S, U20S, 2T		CVCL_0042
4513	Hordeum vulgare			cv. Atlas	cv. Atlas
4513	Hordeum vulgare			cv. Atlas 46	cv. Atlas 46
4513	Hordeum vulgare			cv. Barke	cv. Barke
4513	Hordeum vulgare			cv. Bowman	cv. Bowman
4513	Hordeum vulgare			cv. CDC Silky	cv. CDC Silky
4513	Hordeum vulgare			cv. CO-39	cv. CO-39
4513	Hordeum vulgare			cv. CO-39	cv. CO-39
4513	Hordeum vulgare			cv. E9	cv. E9
4513	Hordeum vulgare			cv. Express	cv. Express
4513	Hordeum vulgare			cv. Four-arris	cv. Four-arris
4513	Hordeum vulgare			cv. Golden Promise	cv. Golden Promise	cv. GP
4513	Hordeum vulgare			cv. Golden Promise	cv. Golden Promise	cv. GP
4513	Hordeum vulgare			cv. Ingrid	cv. Ingrid
4513	Hordeum vulgare			cv. Jinchang 1316	cv. Jinchang 1316
4513	Hordeum vulgare			cv. Kenpi-7	cv. Kenpi-7
4513	Hordeum vulgare			cv. Nakaizumi-zairai	cv. Nakaizumi-zairai
4513	Hordeum vulgare			cv. NB6	cv. NB6
4513	Hordeum vulgare			cv. Nigrate	cv. Nigrate
4513	Hordeum vulgare			cv. Sprout Master	cv. Sprout Master
4513	Hordeum vulgare			cv. Turk	cv. Turk
4513	Hordeum vulgare			cv. ZJ-8	cv. ZJ-8
4513	Hordeum vulgare		invalid: subspecies	subsp. vulgare
4513	Hordeum vulgare	112509	note: subspecies cultivar	subsp. vulgare cv. Bowman	cv. Bowman
4513	Hordeum vulgare	112509	note: subspecies cultivar	subsp. vulgare cv. E9	cv. E9
4513	Hordeum vulgare	112509	note: subspecies cultivar	subsp. vulgare cv. Express	cv. Express
4513	Hordeum vulgare	112509	note: subspecies cultivar	subsp. vulgare cv. Four-arris	cv. Four-arris
4513	Hordeum vulgare	112509	note: subspecies cultivar	subsp. vulgare cv. Golden Promise	cv. Golden Promise	cv. GP
4513	Hordeum vulgare	112509	note: subspecies cultivar	subsp. vulgare cv. Golden Promise; subsp. vulgare cv. Kindred	cv. Golden Promise	cv. GP
4513	Hordeum vulgare	112509	note: subspecies cultivar	subsp. vulgare cv. Golden Promise; subsp. vulgare cv. Kindred	cv. Kindred
4513	Hordeum vulgare	112509	note: subspecies cultivar	subsp. vulgare cv. Jinchang 1316	cv. Jinchang 1316
4513	Hordeum vulgare	112509	note: subspecies cultivar	subsp. vulgare cv. Kindred	cv. Kindred
4513	Hordeum vulgare	112509	note: subspecies cultivar	subsp. vulgare cv. Lacey	cv. Lacey
4513	Hordeum vulgare	112509	note: subspecies cultivar	subsp. vulgare cv. Nakaizumi	cv. Nakaizumi
4513	Hordeum vulgare	112509	note: subspecies cultivar	subsp. vulgare cv. Nigrate	cv. Nigrate
4513	Hordeum vulgare	112509	note: subspecies cultivar	subsp. vulgare cv. Odessa	cv. Odessa
4513	Hordeum vulgare	112509	note: subspecies cultivar	subsp. vulgare cv. Plaisant	cv. Plaisant
4513	Hordeum vulgare	112509	note: subspecies cultivar	subsp. vulgare cv. Sangrok	cv. Sangrok
4513	Hordeum vulgare	112509	note: subspecies cultivar	subsp. vulgare cv. Tipple	cv. Tipple
4513	Hordeum vulgare	112509	note: subspecies cultivar	subsp. vulgare cv. ZJ-8	cv. ZJ-8
6945	Ixodes scapularis		invalid: mouse strain; not in publication given	C3H/HeJ
6945	Ixodes scapularis		invalid: mouse strain; not in publication given	C3H/HeJ
4236	Lactuca sativa			cv. Butter head	cv. Butter head
4236	Lactuca sativa			cv. Capitata	cv. Capitata
4236	Lactuca sativa			cv. Capitata	cv. Capitata
4236	Lactuca sativa			cv. Flandria	cv. Flandria
4236	Lactuca sativa			cv. Kordaat	cv. Kordaat
4236	Lactuca sativa			cv. Romaine	cv. Romaine
4236	Lactuca sativa	466611	note: subspecies variety	var crispa cv. Salinas	cv. Salinas
4236	Lactuca sativa	466611	note: subspecies variety	var. crispa cv. Salinas	cv. Salinas
4236	Lactuca sativa		invalid: subspecies	var. longifolia (romaine hearts)
3864	Lens culinaris			cv. Eston	cv. Eston
3864	Lens culinaris			cv. Eston	cv. Eston
4688	Lilium			cv. Stargazer	cv. Stargazer
7004	Locusta migratoria		invalid: subspecies	subsp. manilensis
4522	Lolium perenne			cv. Nui	cv. Nui
3750	Malus domestica			cv. Ariane	cv. Ariane
3750	Malus domestica			cv. Avrolles	cv. Avrolles
3750	Malus domestica			cv. Bedan	cv. Bedan
3750	Malus domestica			cv. Braeburn	cv. Braeburn
3750	Malus domestica			cv. Fréquin Rouge	cv. Fréquin Rouge
3750	Malus domestica			cv. Fuji	cv. Fuji
3750	Malus domestica			cv. Gala	cv. Gala
3750	Malus domestica			cv. Golden Delicious	cv. Golden Delicious
3750	Malus domestica			cv. Golden Smoothee	cv. Golden Smoothie
3750	Malus domestica			cv. Golden Smoothie	cv. Golden Smoothie
3750	Malus domestica			cv. Granny Smith	cv. Granny Smith
3750	Malus domestica			cv. Holsteiner Cox	cv. Holsteiner Cox
3750	Malus domestica			cv. Idared	cv. Idared
3750	Malus domestica			cv. Marie Ménard	cv. Marie Ménard
3750	Malus domestica			cv. Petit Jaune	cv. Petit Jaune
3750	Malus domestica			cv. Pink Lady	cv. Pink Lady
3750	Malus domestica			cv. Pinova	cv. Pinova
3750	Malus domestica			cv. Reinette grise du Canada	cv. Reinette grise du Canada
3750	Malus domestica			cv. Saireline	cv. Saireline
3750	Malus domestica		invalid: experimental condition	Gala on rootstock MM 106
3750	Malus domestica			MM 106	MM106	MM 106
3750	Malus domestica			Rootstock Malus MM 106	MM106	MM 106
3750	Malus domestica			Rootstock Malus MM106	MM106	MM 106
3750	Malus domestica		note: added from 'Gala on rootstock MM 106'		cv. Gala
106564	Malus prunifolia			cv. Ringo	cv. Ringo
3983	Manihot esculenta		note: same name as a human cell line	HMC-1	cv. HMC-1
3983	Manihot esculenta		note: same name as a human cell line	var. HMC-1	cv. HMC-1
3879	Medicago sativa			cv. 57Q77	cv. 57Q77
3880	Medicago truncatula			cv. A17	cv. A17
10036	Mesocricetus auratus			BHK-21 cells	BHK-21 cell line	Baby Hamster Kidney 21, BHK		CVCL_1914, BTO:0000120
10036	Mesocricetus auratus	10029	note: Cricetulus griseus cell line	CHO cells	CHO cell line	Chinese Hamster Ovary, CHO-ori		CVCL_0213, BTO:0000246
10036	Mesocricetus auratus	10029	note: Cricetulus griseus cell line	CHO-K1 cells	CHO-K1 cell line	CHO cell clone K1, GM15452		CVCL_0214, BTO:0000457
10036	Mesocricetus auratus			Hines	Hines model		Hines
10036	Mesocricetus auratus			Hines	Hines model		Hines
10036	Mesocricetus auratus		invalid: common name	Syrian
10036	Mesocricetus auratus		invalid: common name	Syrian golden
10090	Mus musculus			(C57BL x CBA)F1	(C57BL x CBA)F1			MGI:5649732
10090	Mus musculus		warning: not in MGI	129S-Hfe<tm1.1Nca>/Auer; 129S-Hjv<tm1Nca>/Auer	129S-Hfe<tm1.1Nca>/Auer
10090	Mus musculus			129S-Hfe<tm1.1Nca>/Auer; 129S-Hjv<tm1Nca>/Auer	129S-Hjv<tm1Nca>/Auer			MGI:6390155
10090	Mus musculus			129S6/SvEvTac	129S6/SvEvTac			MGI:3044417
10090	Mus musculus			129S7/SvEvBrd-Hprt<+>	129S7/SvEvBrd-Hprt<+>			MGI:3687635
10090	Mus musculus			129X1(B6)-Camp<tm1Rlg>/Kini	129X1(B6)-Camp<tm1Rlg>/Kini			MGI:3639694
10090	Mus musculus			129X1/SvJ	129X1/SvJ	129/SvJ, 129X1		MGI:3044210
10090	Mus musculus			A/J	A/J	A, AJ		MGI:2159747
10090	Mus musculus			A/JCr	A/JCr			MGI:6156905
10090	Mus musculus			A/JJmsSlc	A/JJmsSlc	A/JSlc		MGI:2160468
10090	Mus musculus		warning: not in MGI	A/JUnib	A/JUnib
10090	Mus musculus		invalid: encoding error	AlbPLG1<+/?>
10090	Mus musculus		invalid: probable genotype	AlbPLG1<+/−>
10090	Mus musculus		invalid: probable genotype	Atg5 flox/flox +vavCre
10090	Mus musculus		invalid: tissue type (bone marrow-derived macrophage)	B6 BMDM
10090	Mus musculus		note: not a compound strain	B6;129S7-Dbh<tm1Rpa>/Rpa	B6;129S7-Dbh<tm1Rpa>/Rpa			MGI:6389575
10090	Mus musculus		note: not a compound strain	B6;129X1-Mpeg1<tm1Pod>/Pod	B6;129X1-Mpeg1<tm1Pod>/Pod			MGI:6389574
10090	Mus musculus		note: not a compound strain	B6;SJLJ-Tg(Alb-PLG)1Dgi/Uqah	B6;SJLJ-Tg(Alb-PLG)1Dgi/Uqah			MGI:6390159
10090	Mus musculus			B6.Cg-Tg(Alb-PLG)1Dgi/J	B6.Cg-Tg(Alb-PLG)1Dgi/J	B6(SJL)-Tg(Alb-PLG)1Dgi/J		MGI:3764459
10090	Mus musculus			BALB	BALB			MGI:5652307
10090	Mus musculus			BALB/c	BALB/c	Bagg Albino, BALB/c-Mx1<s1>		MGI:2161072
10090	Mus musculus			BALB/c	BALB/c	Bagg Albino, BALB/c-Mx1<s1>		MGI:2161072
10090	Mus musculus		invalid: encoding error	BALB/c (Slc11a1<?/?>)
10090	Mus musculus		invalid: genotype	BALB/c (Slc11a1<−/−>)
10090	Mus musculus			BALB/c SCID	CBySmn.Cg-Prkdc<scid>/J	BALB scid, BALB/c scid, CBySmn.CB17-Prkdc<scid>/J		MGI:2161598
10090	Mus musculus			BALB/c.NU	C.NU	BALB/c.NU		MGI:2160727
10090	Mus musculus			BALB/cBy	BALB/cBy	Bagg Albino Bailey, BALB Bailey, BALB/c Bailey, CBy		MGI:2159790
10090	Mus musculus			BALB/cByJ	BALB/cByJ	BALB Bailey Jackson, BALB/c Bailey Jackson		MGI:2159771
10090	Mus musculus			BALB/cByJSlac	BALB/cByJSlacc	BALB/cByJSlac		MGI:6272006
10090	Mus musculus			BALB/cByJSlac	BALB/cByJSlacc	BALB/cByJSlac		MGI:6272006
10090	Mus musculus			BALB/cByJSlac	BALB/cByJSlacc	BALB/cByJSlac		MGI:6272006
10090	Mus musculus			BALB/cByJSlac	BALB/cByJSlacc	BALB/cByJSlac		MGI:6272006
10090	Mus musculus			BALB/cByJSlac	BALB/cByJSlacc	BALB/cByJSlac		MGI:6272006
10090	Mus musculus			BALB/cJ	BALB/cJ	BALBc, C		MGI:2159737
10090	Mus musculus			bEnd.3 cell line	bEnd.3 cell line	b.End3, bEnd3, brain-derived Endothelial cells.3		CVCL_0170, BTO:0003353
10090	Mus musculus			BV2 cell line	BV-2 cell line	BV2		CVCL_0182, BTO:0003350
10090	Mus musculus		warning: not in MGI	C.B-17/Icr SCID	C.B-17/Icr<scid>
10090	Mus musculus			C.B-17IcrHanHsdArc-Prkdc<scid>	C.B-17IcrHanHsdArc-Prkdc<scid>			MGI:6188036
10090	Mus musculus		warning: not in MGI	C.B-17IcrHsd-Prkdc<scid>	C.B-17IcrHsd-Prkdc<scid>
10090	Mus musculus			C3H	C3H	C3, C3Hf		MGI:2160217
10090	Mus musculus			C3H/HeJ	C3H/HeJ	C3, C3H Heston, C3H/HeJ-Pde6b<rd1>		MGI:2159741
10090	Mus musculus			C3H/HeJ	C3H/HeJ	C3, C3H Heston, C3H/HeJ-Pde6b<rd1>		MGI:2159741
10090	Mus musculus			C3H/HeN	C3H/HeN	C3Hf/HeN		MGI:2160972
10090	Mus musculus			C3H/HeNHsd	C3H/HeNHsd			MGI:2160839
10090	Mus musculus			C3H/HeOuJ	C3H/HeOuJ	C3H Outzen, C3Ou		MGI:2159855
10090	Mus musculus			C3HeB/FeJ	C3HeB/FeJ	C3Fe, C3H Fekete, HeB		MGI:2159873
10090	Mus musculus			C57BL/6	C57BL/6	B6, Black 6, C57BL/6-Mx1<s1>		MGI:2159769
10090	Mus musculus		invalid: encoding error	C57BL/6 (Clec7a<?/?>)
10090	Mus musculus		invalid: genotype	C57BL/6 (Clec7a<−/−>)
10090	Mus musculus		invalid: encoding error	C57BL/6 (Ifnar<?/?>)
10090	Mus musculus		invalid: genotype	C57BL/6 (Ifnar<−/−>)
10090	Mus musculus		invalid: genotype	C57BL/6 (NRAMP1-)
10090	Mus musculus		invalid: encoding error	C57BL/6 IL-10<?/?>
10090	Mus musculus		invalid: genotype	C57BL/6 IL-10<−/−>
10090	Mus musculus		invalid: encoding error	C57BL/6 IL-22<?/?>
10090	Mus musculus		invalid: genotype	C57BL/6 IL-22<−/−>
10090	Mus musculus		warning: not in MGI	C57BL/6 scid	C57BL/6<scid>
10090	Mus musculus			C57BL/6J	C57BL/6J	B6, B6J, Black 6, C57 Black		MGI:3028467
10090	Mus musculus			C57BL/6JJcl	C57BL/6JJcl			MGI:3055581
10090	Mus musculus			C57BL/6JOlaHsd	C57BL/6JOlaHsd	C57BL/6HUK, C57BL/6S		MGI:2164189
10090	Mus musculus			C57BL/6N	C57BL/6N			MGI:2159965
10090	Mus musculus			C57BL/6NCr	C57BL/6NCr			MGI:2160593
10090	Mus musculus			C57BL/6NCrl	C57BL/6NCrl	C57BL/6NCrlBr, C57BL/6NCrlBR		MGI:2683688
10090	Mus musculus			C57BL/6NCrlBR	C57BL/6NCrl	C57BL/6NCrlBr		MGI:2683688
10090	Mus musculus			C57BL/6NHsd	C57BL/6NHsd			MGI:2161078
10090	Mus musculus			C57BL/6NJ	C57BL/6NJ	B6N, Black 6N, C57BL/6NCrJ		MGI:3056279
10090	Mus musculus			CBA	CBA	C, CB, XXXIX		MGI:2159850
10090	Mus musculus			CBA/J	CBA/J	CBA Jackson, CBA/J-Mx1<s2>, CBA/J-Pde6b<rd1>		MGI:2159756
10090	Mus musculus			CBA/JCrHsd	CBA/JCrHsd			MGI:6159769
10090	Mus musculus			CBySmn.CB17-Prkdcscid/J	CBySmn.Cg-Prkdc<scid>/J	BALB scid, BALB/c scid, CBySmn.CB17-Prkdc<scid>/J		MGI:2161598
10090	Mus musculus			CD-1	CD-1	Crl:CD1(ICR)		MGI:5649524
10090	Mus musculus			CD-1 (Swiss)	CD-1	Crl:CD1(ICR)		MGI:5649524
10090	Mus musculus			CD-1 Swiss	CD-1	Crl:CD1(ICR)		MGI:5649524
10090	Mus musculus		invalid: genotype	CD46 transgenic
10090	Mus musculus		warning: not in Expasy or MGI	CEABAC10	CEABAC10
10090	Mus musculus			CF1, Crl:CF1	CF1	Crl:CF1		MGI:5649679
10090	Mus musculus			Crl:CD-1(ICR)	CD-1	Crl:CD1(ICR)		MGI:5649524
10090	Mus musculus			Crl:CFW	Crl:CFW	Crl:CFW(SW), Swiss Webster		MGI:5911387
10090	Mus musculus			Crl:SKH1-Hr<hr>	Crl:SKH1-Hr<hr>	SKH1
10090	Mus musculus		warning: not in MGI	CrlOri:CD-1	CrlOri:CD-1
10090	Mus musculus		warning: not in MGI	CrlOri:CD1 (ICR)	CrlOri:CD-1(ICR)
10090	Mus musculus			DBA/2	DBA/2	D2		MGI:2159768
10090	Mus musculus			DBA2/J	DBA/2J	D2, D2J, DBA2		MGI:2684695
10090	Mus musculus		invalid: broad, strain origin	Fox Chase SCID
10090	Mus musculus			FVB/N	FVB/N	Friend Virus B NIH, FVB/N-Pde6b<rd1>		MGI:2160001
10090	Mus musculus		warning: not in MGI	FVB/N; CEABAC10	CEABAC10
10090	Mus musculus			FVB/N; CEABAC10	FVB/N	Friend Virus B NIH, FVB/N-Pde6b<rd1>		MGI:2160001
10090	Mus musculus		invalid: genotype	Gbp -/-
10090	Mus musculus		invalid: encoding error	gp91phox<?/?>
10090	Mus musculus		invalid: genotype	gp91phox<−/−>
10090	Mus musculus		warning: possible transgene	hCD46Ge	hCD46Ge
10090	Mus musculus		invalid: Hines is a hamster model	Hines
10090	Mus musculus		invalid: Hines is a hamster model	Hines
10090	Mus musculus			Hos:HR-1	Hos:HR-1			MGI:6256468
10090	Mus musculus			Hsd:ICR	Hsd:ICR	Hsd:ICR (CD-1), Hsd:ICR(CD-1), ICR/Hsd		MGI:5652530
10090	Mus musculus			Hsd:ND4	Hsd:ND4			MGI:6390178
10090	Mus musculus		warning: not in MGI	hu-SRC-SCID	hu-SRC-SCID
10090	Mus musculus		note: MGI:6438370 has primary name 'IcrTac:ICR'	ICR	ICR	IcrTac:ICR		MGI:2160272
10090	Mus musculus		invalid: encoding error	IL-10<?/?>
10090	Mus musculus		invalid: encoding error	IL-10<?/?> (C57BL/6J)
10090	Mus musculus		invalid: genotype	IL-10<−/−>
10090	Mus musculus		invalid: genotype	IL-10<−/−> (C57BL/6J)
10090	Mus musculus		invalid: broad	Immunocompetent SKH1-hrBR hairless
10090	Mus musculus		invalid: broad	immunocompromised mice
10090	Mus musculus		invalid: broad	Immunocompromised murine model for systemic infection using CD-1 male mice
10090	Mus musculus		invalid: genotype	IRF-1 -/-
10090	Mus musculus		invalid: encoding error	IRF-1<?/?>
10090	Mus musculus		invalid: genotype	IRF-1<−/−>
10090	Mus musculus			J774 cells	J774 cell line	J-774		CVCL_4692, BTO:0002279
10090	Mus musculus			J774.16 cells	J774.16 cell line	J774-1.6		CVCL_HA24
10090	Mus musculus			J774.2 cells	J774.2 cell line			CVCL_0357, BTO:0001030
10090	Mus musculus			J774A.1 cells	J774A1 cell line	J-774A.1, J774A.1		CVCL_0358, BTO:0000804
10090	Mus musculus		note: 'JAX' is the Jackson Laboratory	JAX BALB/cByJ	BALB/cByJ	BALB Bailey Jackson, BALB/c Bailey Jackson		MGI:2159771
10090	Mus musculus		warning: not in MGI	KI E16P	KI E16P
10090	Mus musculus			Kunming	Kunming	KM mouse, Kongmin, Kongmin White, Kunmin		MGI:5651867
10090	Mus musculus	10116	note: Rattus norvegicus cell line	L2 fibroblast cells	L2 cell line	L2		CVCL_0383
10090	Mus musculus			L929 cells	L929 cell line	NCTC 929, L cell, clone 929, Earles's L cells		CVCL_0462, BTO:0000331
10090	Mus musculus		warning: ambiguous name in Expasy	LA-4 cells	LA-4 cell line	LA4
10090	Mus musculus			LACA (Swiss Webster)	LACA	Laboratory Animal Centre Albino		MGI:6192698
10090	Mus musculus		invalid: broad	Leucopenic and non-leucopenic mouse models
10090	Mus musculus			LL/2 cells	LL/2 (LLC1) cell line	Lewis lung carcinoma line 1, LL2		CVCL_4358, BTO:0000181
10090	Mus musculus		warning: not in Expasy or MGI, broad	mBMDCs	mBMDCs	murine Bone Marrow-derived Dendritic Cells
10090	Mus musculus		warning: not in Expasy or MGI, broad	mBMDMs	mBMDMs	murine Bone Marrow-Derived Macrophages
10090	Mus musculus			MC38 cells	MC-38 cell line	C38, MC38, MCA38, Mouse Colon 38, Murine Carcinoma-38		CVCL_B288, BTO:0004163
10090	Mus musculus		invalid: protein coding gene	MEF
10090	Mus musculus			MF1	MF1			MGI:5649831
10090	Mus musculus			MH-S	MH-S cell line			CVCL_3855
10090	Mus musculus			MH-S cell line	MH-S cell line			CVCL_3855
10090	Mus musculus			MH-S cells	MH-S cell line			CVCL_3855
10090	Mus musculus			MLE-12 cells	MLE-12 cell line	murine lung epithelial-12		CVCL_3751, BTO:0002268
10090	Mus musculus			MS-1 cells	MS1 cell line	Mile Sven 1, MS-1		CVCL_6502, BTO:0006355
10090	Mus musculus			NIH Swiss	NIH Swiss			MGI:5649526
10090	Mus musculus			NIH-3T3 cells	NIH 3T3 cell line	3T3, 3T3NIH, 3T3Swiss, NIH3T3, Swiss3T3		CVCL_0594, BTO:0000944
10090	Mus musculus			NMRI	NMRI			MGI:2160177
10090	Mus musculus			NR-9456 cell line	BoMaMa-J2imm cell line	macrophage cell line derived from wild type mice, NR-9456, NR9456		CVCL_A7WX
10090	Mus musculus			NR9456	BoMaMa-J2imm cell line	macrophage cell line derived from wild type mice, NR-9456, NR9456		CVCL_A7WX
10090	Mus musculus			OF1	OF1			MGI:5649743
10090	Mus musculus		invalid: genotype	Perforin-2 KO 129 x 1/SvJ mice
10090	Mus musculus		note: assumed typo of RAW 264.7	RAW 246.7	RAW 264.7 cell line			CVCL_YJ39, BTO:0003292
10090	Mus musculus		note: assumed typo of RAW 264.7	RAW 246.7	RAW 264.7 cell line			CVCL_YJ39, BTO:0003292
10090	Mus musculus			RAW 264.7 cell line	RAW 264.7 cell line			CVCL_YJ39, BTO:0003292
10090	Mus musculus			RAW 264.7 cells	RAW 264.7 cell line			CVCL_YJ39, BTO:0003292
10090	Mus musculus			Rj:SWISS	Rj:SWISS	RjOrl:SWISS		MGI:5603077
10090	Mus musculus		warning: broad	SCID	SCID	Severe Combined Immunodeficiency
10090	Mus musculus			SKH1	SKH1	SKH-1		MGI:2162583
10090	Mus musculus			Slc:ICR	Slc:ICR			MGI:5462094
10090	Mus musculus		warning: not in MGI; CD-1 with qualifier	SPF CD-1	SPF CD-1
10090	Mus musculus			Swiss	SWR	SW, Swiss, Swiss-R, Swiss-8		MGI:2159803
10090	Mus musculus			Swiss albino	Swiss albino			MGI:5652853
10090	Mus musculus			Swiss Webster	Swiss Webster	Swiss-Webster, Tac:SW		MGI:2160840
10090	Mus musculus		warning: not in MGI	Swiss white	Swiss white
10090	Mus musculus		warning: not in MGI	Swiss white Hla (ICR)CVF	Swiss white Hla (ICR)CVF
10090	Mus musculus		invalid: protein coding gene, probable synonym of Myoc4	TIGR4
10090	Mus musculus		invalid: genotype	TLR2 and TLR4 deficient C57BL/6
10090	Mus musculus		invalid: human cell line	U937 cell line				CVCL_0007, BTO:0001412
10090	Mus musculus			Y1 cell line	Y1 cell line			CVCL_0585, BTO:0000046
4641	Musa acuminata	214697		Brazilian AAA group (dessert banana)	cv. Brazilian
4641	Musa acuminata	214697	invalid: taxonomic rank	Cavendish subgroup
4641	Musa acuminata			cv. Baxi	cv. Baxi
4641	Musa acuminata		note: Cavendish is the group; cultivar is probable synonym of ‘cv. Brazilian’	cv. Brazil Cavendish	cv. Brazil
4641	Musa acuminata			cv. BX	cv. BX
4641	Musa acuminata			cv. Grand Nain	cv. Grand Nain
4641	Musa acuminata			cv. Guangfen-1	cv. Guangfen-1
4641	Musa acuminata			cv. Rasthali	cv. Rasthali
4641	Musa acuminata			Nakitembe clone set	Nakitembe clone set
89151	Musa x paradisiaca		invalid: taxonomic rank	cv. Cavendish
63479	Nerium oleander			Cesena Italy	Cesena Italy
4100	Nicotiana benthamiana			cv. Xanthi-nc	cv. Xanthi-nc
4100	Nicotiana benthamiana		invalid: genotype	H2B-RFP
4100	Nicotiana benthamiana		invalid: genotype	H2B-RFP
4100	Nicotiana benthamiana		invalid: protein coding gene	H2B
4100	Nicotiana benthamiana			NC-95	cv. NC-95
4097	Nicotiana tabacum			cv. Bright Yellow	cv. Bright Yellow
4097	Nicotiana tabacum			cv. Burley 21	cv. Burley 21
4097	Nicotiana tabacum			cv. Burley White	cv. Burley White
4097	Nicotiana tabacum			cv. Havana	cv. Havana
4097	Nicotiana tabacum			cv. Havana 425	cv. Havana 425
4097	Nicotiana tabacum			cv. Honghuadajinyuan	cv. Honghuadajinyuan
4097	Nicotiana tabacum			cv. K326	cv. K326
4097	Nicotiana tabacum			cv. NC89	cv. NC89
4097	Nicotiana tabacum			cv. Petit Havana	cv. Petit Havana
4097	Nicotiana tabacum			cv. Petit Havana SR1	cv. Petit Havana SR1
4097	Nicotiana tabacum			cv. RP-1	cv. RP-1
4097	Nicotiana tabacum			cv. Samsun	cv. Samsun
4097	Nicotiana tabacum			cv. Samsun NN	cv. Samsun NN
4097	Nicotiana tabacum			cv. Xanthi	cv. Xanthi
4097	Nicotiana tabacum		invalid: genotype	H2B-RFP
4097	Nicotiana tabacum		invalid: genotype	H2B-RFP
4146	Olea europaea			cv. Arbequina	cv. Arbequina
8128	Oreochromis niloticus			Nile tilapia	Nile tilapia
9986	Oryctolagus cuniculus			New Zealand White	New Zealand White
4530	Oryza sativa			51583	cv. 51583
4530	Oryza sativa			51583	cv. 51583
4530	Oryza sativa			51583	cv. 51583
4530	Oryza sativa			51583	cv. 51583
4530	Oryza sativa			Ashwina landrace	Ashwina landrace
4530	Oryza sativa			Azucena landrace	Azucena landrace
4530	Oryza sativa			cv. Aichi asahi	cv. Aichi asahi
4530	Oryza sativa			cv. Amaroo; cv. Nipponbare	cv. Amaroo
4530	Oryza sativa			cv. Amaroo; cv. Nipponbare	cv. Nipponbare
4530	Oryza sativa			cv. Baldo	cv. Baldo
4530	Oryza sativa			cv. Bengal	cv. Bengal
4530	Oryza sativa			cv. CO-39	cv. CO-39
4530	Oryza sativa			cv. CO-39	cv. CO-39
4530	Oryza sativa			cv. Cypress	cv. Cypress
4530	Oryza sativa			cv. Dom Sufid	cv. Dom Sufid
4530	Oryza sativa			cv. Dongjin	cv. Dongjin	cv. Dongjinbyeo, cv. Donjin, cv. Donjinbyeo, cv. IR348
4530	Oryza sativa			cv. Drew	cv. Drew
4530	Oryza sativa			cv. Dular	cv. Dular
4530	Oryza sativa			cv. FR13A	cv. FR13A
4530	Oryza sativa			cv. Golden Promise	cv. Golden Promise	cv. GP
4530	Oryza sativa			cv. Golden Promise	cv. Golden Promise	cv. GP
4530	Oryza sativa			cv. Hitomebore	cv. Hitomebore
4530	Oryza sativa			cv. HR-12	cv. HR-12
4530	Oryza sativa			cv. HR12	cv. HR12
4530	Oryza sativa			cv. Hwayeongbye	cv. Hwayeongbye
4530	Oryza sativa			cv. Ilimi	cv. Ilimi
4530	Oryza sativa			cv. IR64-21	cv. IR64-21
4530	Oryza sativa			cv. Jijing88	cv. Jijing88
4530	Oryza sativa			cv. Jingang 30	cv. Jingang 30
4530	Oryza sativa			cv. Jinhe 2	cv. Jinhe 2
4530	Oryza sativa			cv. Jinheung	cv. Jinheung
4530	Oryza sativa			cv. JJ88	cv. JJ88
4530	Oryza sativa			cv. K60	cv. K60
4530	Oryza sativa			cv. Kakehashi	cv. Kakehashi
4530	Oryza sativa			cv. Kanto 51	cv. Kanto 51
4530	Oryza sativa			cv. Katy	cv. Katy
4530	Oryza sativa			cv. Kitaake	cv. Kitaake
4530	Oryza sativa			cv. Koshihikari	cv. Koshihikari
4530	Oryza sativa			cv. Liangyoupeijiu	cv. Liangyoupeijiu	cv. LYP, cv. LYPJ
4530	Oryza sativa			cv. Lijiangxintuanheigu	cv. Lijiangxintuanheigu	cv. LTH
4530	Oryza sativa			cv. M-201	cv. M-201
4530	Oryza sativa			cv. M-202	cv. M-202
4530	Oryza sativa			cv. Maratelli	cv. Maratelli
4530	Oryza sativa			cv. Milyang 23	cv. Milyang 23
4530	Oryza sativa			cv. Minghui 63	cv. Minghui 63	cv. MH63
4530	Oryza sativa			cv. Moroberecan	cv. Moroberecan
4530	Oryza sativa			cv. Moukoto	cv. Moukoto
4530	Oryza sativa			cv. N 22	cv. N 22
4530	Oryza sativa			cv. Nagdong	cv. Nagdong
4530	Oryza sativa			cv. Nakdong	cv. Nakdong
4530	Oryza sativa			cv. Nakdongbyeo	cv. Nakdongbyeo
4530	Oryza sativa			cv. NIL127	cv. NIL127
4530	Oryza sativa			cv. Nipponbare	cv. Nipponbare
4530	Oryza sativa			cv. PB1	cv. PB1
4530	Oryza sativa			cv. Pokkali	cv. Pokkali
4530	Oryza sativa			cv. Sadu-cho	cv. Sadu-cho
4530	Oryza sativa			cv. Saeilmi	cv. Saeilmi
4530	Oryza sativa			cv. Sariceltik	cv. Sariceltik
4530	Oryza sativa			cv. Sasanishiki	cv. Sasanishiki
4530	Oryza sativa			cv. Sasanishiki BL6	cv. Sasanishiki BL6
4530	Oryza sativa			cv. Shanyou 63	cv. Shanyou 63
4530	Oryza sativa			cv. Shin No. 2	cv. Shin No. 2
4530	Oryza sativa			cv. SHZ2	cv. SHZ2
4530	Oryza sativa			cv. Swarna	cv. Swarna
4530	Oryza sativa			cv. Taichung Native 1	cv. Taichung Native 1
4530	Oryza sativa			cv. Tainung 67	cv. Tainung 67
4530	Oryza sativa			cv. Taipei309	cv. Taipei309
4530	Oryza sativa			cv. Teyou 63	cv. Teyou 63
4530	Oryza sativa			cv. Trenasse	cv. Trenasse
4530	Oryza sativa			cv. Tsuyuake	cv. Tsuyuake
4530	Oryza sativa			cv. Wanxian 98	cv. Wanxian 98
4530	Oryza sativa			cv. Xiushui 134	cv. Xiushui 134
4530	Oryza sativa			cv. Yashiro-mochi	cv. Yashiro-mochi
4530	Oryza sativa			cv. YT16	cv. YT16
4530	Oryza sativa			cv. Zhenshan 97B	cv. Zhenshan 97B
4530	Oryza sativa			cv. Zhonghua 11	cv. Zhonghua 11
4530	Oryza sativa			IR24 line	IR24 line
4530	Oryza sativa			IR31917 line	IR31917 line
4530	Oryza sativa			LYP9	cv. Liangyoupeijiu 9	cv. LYP9, cv. LYPJ9
4530	Oryza sativa			MH63	cv. Minghui 63	cv. MH63
4530	Oryza sativa		note: P2 is an infertile Japanese rice pathogenic isolate.	P2	P2
4530	Oryza sativa			rayada group	rayada group
4530	Oryza sativa		invalid: subspecies	subsp. indica
4530	Oryza sativa	39946	note: subspecies cultivar	subsp. indica cv. IR24	cv. IR24
4530	Oryza sativa		invalid: subspecies	subsp. japonica
4530	Oryza sativa	39947	note: subspecies cultivar	subsp. japonica cv. Dongjin	cv. Dongjin	cv. Dongjinbyeo, cv. Donjin, cv. Donjinbyeo, cv. IR348
4530	Oryza sativa	39947	note: subspecies cultivar	subsp. japonica cv. LTH	cv. Lijiangxintuanheigu	cv. LTH
4530	Oryza sativa	39947	note: subspecies cultivar	subsp. japonica cv. Nipponbare	cv. Nipponbare
4530	Oryza sativa	39947	note: subspecies cultivar	subsp. japonica cv. Taipei 309	cv. Taipei 309	cv. TP309
4530	Oryza sativa		warning: ‘subsp. Xian’ not in NCBI Taxonomy	subsp. Xian cv. IR24	subsp. Xian cv. IR24	cv. IR24
4530	Oryza sativa		warning: ‘var. glutinosa’ not in NCBI Taxonomy; glutinosa is possibly a mutant	var. glutinosa cv. Blanco	var. glutinosa cv. Blanco	cv. Blanco
9940	Ovis aries			Lacaune	Lacaune
4031	Pelargonium x hortorum			cv. Anthony	cv. Anthony
3435	Persea americana			cv. Fuerte	cv. Fuerte
3885	Phaseolus vulgaris			cv. 90598	cv. 90598
3885	Phaseolus vulgaris			cv. Blanca	cv. Blanca
3885	Phaseolus vulgaris			cv. Blanca Riñón	cv. Blanca Riñón
3885	Phaseolus vulgaris			cv. Blue Lake 274	cv. Blue Lake 274
3885	Phaseolus vulgaris			cv. Bush Blue Lake 274	cv. Bush Blue Lake 274
3885	Phaseolus vulgaris			cv. Bush Blue Lake 47	cv. Bush Blue Lake 47
3885	Phaseolus vulgaris			cv. Canadian Wonder	cv. Canadian Wonder
3885	Phaseolus vulgaris			cv. Caruso	cv. Caruso
3885	Phaseolus vulgaris			cv. Contender	cv. Contender
3885	Phaseolus vulgaris			cv. Great Northern Tara	cv. Great Northern Tara
3885	Phaseolus vulgaris			cv. Hiltrud	cv. Hiltrud
3885	Phaseolus vulgaris			cv. N90598	cv. N90598
3885	Phaseolus vulgaris			cv. Red Mexican	cv. Red Mexican
3885	Phaseolus vulgaris			cv. Rosinha	cv. Rosinha
3885	Phaseolus vulgaris			cv. Saxa	cv. Saxa
3885	Phaseolus vulgaris			cv. Soldier	cv. Soldier
3885	Phaseolus vulgaris			cv. Tendergreen	cv. Tendergreen
3885	Phaseolus vulgaris			cv. Venus	cv. Venus
3885	Phaseolus vulgaris		invalid: genotype; could be a collection number	N9059
3885	Phaseolus vulgaris		invalid: genotype; could be a collection number	N90598
90988	Pimephales promelas			EPC cell line	EPC cell line	Epithelioma Papulosum Cyprini		CVCL_4361
3888	Pisum sativum			cv. Guido	cv. Guido
3888	Pisum sativum			cv. Lifter	cv. Lifter
3888	Pisum sativum			cv. PI240515	cv. PI240515
43335	Populus alba			cv. Marte	cv. Marte
3690	Populus x canadensis			cv. 74/76	cv. 74/76
3690	Populus x canadensis			cv. Nanlin 895	cv. Nanlin 895
9310	Potorous tridactylus			PtK2 cells	PtK2 cell line	NBL-5, NBL5, Potorous tridactylus Kidney 2, PtK2		CVCL_0514, BTO:0002282
3758	Prunus domestica			cv. Santa Rosa	cv. Santa Rosa
3760	Prunus persica			cv. Fei Cheng	cv. Fei Cheng
3760	Prunus persica			cv. Tian Tao	cv. Tian Tao
3760	Prunus persica		invalid: subspecies	var. nucipersica (nectarine)
3760	Prunus persica	323851	note: subspecies variety	var. nucipersica cv. Sun Snow	cv. Sun Snow
23211	Pyrus communis			cv. Bartlett	cv. Bartlett
23211	Pyrus communis			cv. Bosc	cv. Bosc
23211	Pyrus communis			cv. Conférence	cv. Conférence
23211	Pyrus communis			cv. Cuiguan	cv. Cuiguan
23211	Pyrus communis			cv. Devoe	cv. Devoe
23211	Pyrus communis			cv. Huangguan	cv. Huangguan
23211	Pyrus communis			cv. Nijisseiki	cv. Nijisseiki
23211	Pyrus communis			cv. Nijisseiki	cv. Nijisseiki
23211	Pyrus communis			cv. Passe	cv. Passe
23211	Pyrus communis			cv. Pyrus bretschneideri Rehd	cv. Pyrus bretschneideri Rehd
3767	Pyrus pyrifolia			cv. Nijisseiki	cv. Nijisseiki
3767	Pyrus pyrifolia			cv. Nijisseiki	cv. Nijisseiki
3726	Raphanus sativus		invalid: subspecies	L. var. radiculus Pers. (related: chinese radish)
3726	Raphanus sativus		invalid: subspecies	var. longipinnatus (daikon)
3726	Raphanus sativus	41679	note: subspecies variety	var. longipinnatus (daikon) cv. Manshenhong	cv. Manshenhong
3726	Raphanus sativus	41679	note: subspecies variety	var. longipinnatus cv. Manshenhong	cv. Manshenhong
3726	Raphanus sativus		invalid: subspecies	var. niger (black radish)
3726	Raphanus sativus		invalid: subspecies	var. niger (Chinese radish)
3726	Raphanus sativus		invalid: subspecies	var. radiculus (Chinese radish)
10114	Rattus		warning: genus	Cotton	Cotton
10114	Rattus		warning: genus	Osborne-Mendel	Osborne-Mendel
10114	Rattus		warning: genus	Sprague-Dawley	Sprague-Dawley
10114	Rattus		warning: genus	Sprague-Dawley	Sprague-Dawley
10114	Rattus		warning: genus	Sprague-Dawley CO/BS	Sprague-Dawley CO/BS
10114	Rattus		warning: genus	Wistar	Wistar
10114	Rattus		warning: genus	Wistar	Wistar
10114	Rattus		warning: genus	Wistar	Wistar
10114	Rattus		warning: genus	Wistar	Wistar
10116	Rattus norvegicus			NRK-49F	NRK-49F cell line	Normal Rat Kidney-49F, NRK clone 49F, NRK49F		CVCL_2144, BTO:0002409
10116	Rattus norvegicus			Wistar	Wistar
10116	Rattus norvegicus			Wistar	Wistar
10116	Rattus norvegicus			Wistar	Wistar
10116	Rattus norvegicus			Wistar	Wistar
10117	Rattus rattus			Sprague-Dawley	Sprague-Dawley
10117	Rattus rattus			Sprague-Dawley	Sprague-Dawley
10117	Rattus rattus			Wistar	Wistar
10117	Rattus rattus			Wistar	Wistar
10117	Rattus rattus			Wistar	Wistar
10117	Rattus rattus			Wistar	Wistar
2843217	Rhaphiolepis bibas			cv. Tanaka	cv. Tanaka
3764	Rosa		warning: genus	cv. Flaming Peace	cv. Flaming Peace
3764	Rosa		warning: genus	cv. Flaming Peace	cv. Flaming Peace
267246	Rosa odorata			cv. Flaming Peace	cv. Flaming Peace
267246	Rosa odorata			cv. Flaming Peace	cv. Flaming Peace
4547	Saccharum officinarum			cv. CP68-1026	cv. CP68-1026
4547	Saccharum officinarum			cv. Heiganzhe	cv. Heiganzhe
4550	Secale cereale			common winter rye	common winter rye
4550	Secale cereale			Lo37-PxLo55-N	cv. Lo37-PxLo55-N
4108	Solanum chacoense			cv. C9701	cv. C9701
4081	Solanum lycopersicum			90E341F line	90E341F line
4081	Solanum lycopersicum			cv. 1402	cv. 1402
4081	Solanum lycopersicum			cv. Ailsa Craig	cv. Ailsa Craig
4081	Solanum lycopersicum			cv. Ailsa Craig	cv. Ailsa Craig
4081	Solanum lycopersicum			cv. Avigail	cv. Avigail
4081	Solanum lycopersicum			cv. Bonny Best	cv. Bonny Best
4081	Solanum lycopersicum			cv. C32	cv. C32
4081	Solanum lycopersicum			cv. Castlemart	cv. Castlemart
4081	Solanum lycopersicum			cv. Corbarino	cv. Corbarino
4081	Solanum lycopersicum			cv. Craigella	cv. Craigella
4081	Solanum lycopersicum			cv. Daniela	cv. Daniela
4081	Solanum lycopersicum			cv. Encore	cv. Encore
4081	Solanum lycopersicum			cv. Farmer 301	cv. Farmer 301
4081	Solanum lycopersicum			cv. GCR161	cv. GCR161
4081	Solanum lycopersicum			cv. Glamour	cv. Glamour
4081	Solanum lycopersicum			cv. Hawaii 7996	cv. Hawaii 7996
4081	Solanum lycopersicum			cv. Hawaii 7998	cv. Hawaii 7998
4081	Solanum lycopersicum			cv. Hongfen	cv. Hongfen
4081	Solanum lycopersicum			cv. Hongyangli	cv. Hongyangli
4081	Solanum lycopersicum			cv. Kwang-Bok	cv. Kwang-Bok
4081	Solanum lycopersicum			cv. Kwang-Soo	cv. Kwang-Soo
4081	Solanum lycopersicum			cv. LA3940	cv. LA3940
4081	Solanum lycopersicum			cv. Maofen-802	cv. Maofen-802
4081	Solanum lycopersicum			cv. Marmande	cv. Marmande
4081	Solanum lycopersicum			cv. Marmande VR	cv. Marmande VR
4081	Solanum lycopersicum			cv. Moneymaker	cv. Moneymaker
4081	Solanum lycopersicum			cv. Moneymaker C32	cv. Moneymaker C32
4081	Solanum lycopersicum			cv. Moneymaker Cf-0	cv. Moneymaker Cf-0
4081	Solanum lycopersicum			cv. Moneymaker ss590	cv. Moneymaker ss590
4081	Solanum lycopersicum			cv. Moneymaker; cv. Aibou	cv. Aibou
4081	Solanum lycopersicum			cv. Moneymaker; cv. Aibou	cv. Moneymaker
4081	Solanum lycopersicum			cv. Moneymaker; cv. Bonny Best	cv. Bonny Best
4081	Solanum lycopersicum			cv. Moneymaker; cv. Bonny Best	cv. Moneymaker
4081	Solanum lycopersicum			cv. Moneymaker; cv. Hawaii 7996	cv. Hawaii 7996
4081	Solanum lycopersicum			cv. Moneymaker; cv. Hawaii 7996	cv. Moneymaker
4081	Solanum lycopersicum		warning: possible typo of 'Monica'	cv. Monika	cv. Monika
4081	Solanum lycopersicum			cv. Motelle	cv. Motelle
4081	Solanum lycopersicum			cv. Ontario 7716	cv. Ontario 7716
4081	Solanum lycopersicum			cv. Ontario 7818	cv. Ontario 7818
4081	Solanum lycopersicum			cv. Paradiser	cv. Paradiser
4081	Solanum lycopersicum			cv. Platense	cv. Platense
4081	Solanum lycopersicum			cv. Ponderosa	cv. Ponderosa
4081	Solanum lycopersicum			cv. Potentate	cv. Potentate
4081	Solanum lycopersicum			cv. Purdue 135	cv. Purdue 135
4081	Solanum lycopersicum			cv. Pusa Ruby	cv. Pusa Ruby
4081	Solanum lycopersicum			cv. Rio Grande	cv. Rio Grande
4081	Solanum lycopersicum			cv. Rio Grande 76S	cv. Rio Grande 76S
4081	Solanum lycopersicum			cv. Rome	cv. Rome
4081	Solanum lycopersicum			cv. Seokwang	cv. Seokwang
4081	Solanum lycopersicum			cv. Shanghai 903	cv. Shanghai 903
4081	Solanum lycopersicum			cv. Sonatine	cv. Sonatine
4081	Solanum lycopersicum			cv. Summer sweet	cv. Summer sweet
4081	Solanum lycopersicum			cv. Super Marmande	cv. Super Marmande
4081	Solanum lycopersicum			cv. UC82b	cv. UC82b
4081	Solanum lycopersicum			cv. Vemar	cv. Vemar
4081	Solanum lycopersicum			cv. Vetomold	cv. Vetomold
4081	Solanum lycopersicum			cv. VF36	cv. VF36
4081	Solanum lycopersicum			cv. Xinjinfeng no. 1	cv. Xinjinfeng no. 1	cv. Xinjinfeng 1
4081	Solanum lycopersicum		warning: not in Expasy	Msk8 cell line	Msk8 cell line
4081	Solanum lycopersicum			Never-ripe mutant	Never-ripe mutant
4081	Solanum lycopersicum			race 1	race 1
4111	Solanum melongena			cv. AG91-25	cv. AG91-25
4111	Solanum melongena			cv. Agassaim	cv. Agassaim
4111	Solanum melongena			cv. Black Beauty	cv. Black Beauty
4111	Solanum melongena			cv. Ceylan	cv. Ceylan
4111	Solanum melongena			cv. Dingras Multiple Purple	cv. Dingras Multiple Purple
4111	Solanum melongena			cv. SM6	cv. SM6
4111	Solanum melongena			cv. Surya	cv. Surya
4082	Solanum peruvianum		warning: possible typo of 'Monika'	cv. Monica	cv. Monica
4113	Solanum tuberosum			Cebeco44-31-5	Cebeco44-31-5 line
4113	Solanum tuberosum			cv. Amandine	cv. Amandine
4113	Solanum tuberosum			cv. Ants	cv. Ants
4113	Solanum tuberosum			cv. Bintje	cv. Bintje
4113	Solanum tuberosum			cv. Bintje; cv. Bionika	cv. Bintje
4113	Solanum tuberosum			cv. Bintje; cv. Bionika	cv. Bionika
4113	Solanum tuberosum			cv. Chippewa	cv. Chippewa
4113	Solanum tuberosum			cv. Daeji	cv. Daeji
4113	Solanum tuberosum			cv. Desiree	cv. Desiree
4113	Solanum tuberosum			cv. E-Potato 3	cv. E-Potato 3
4113	Solanum tuberosum			cv. Erika	cv. Erika
4113	Solanum tuberosum			cv. Hopyung	cv. Hopyung
4113	Solanum tuberosum			cv. Hopyung	cv. Hopyung
4113	Solanum tuberosum			cv. Impala	cv. Impala
4113	Solanum tuberosum			cv. Irga	cv. Irga
4113	Solanum tuberosum			cv. Kennebec	cv. Kennebec
4113	Solanum tuberosum			cv. Maris Piper	cv. Maris Piper
4113	Solanum tuberosum			cv. Qingshu9; cv. Longshu7	cv. Longshu7
4113	Solanum tuberosum			cv. Qingshu9; cv. Longshu7	cv. Qingshu9
4113	Solanum tuberosum			cv. Ranger Russet	cv. Ranger Russet
4113	Solanum tuberosum			cv. Russet Norkotah	cv. Russet Norkotah
4113	Solanum tuberosum			cv. Valor	cv. Valor
4113	Solanum tuberosum			cv. Van Gogh	cv. Van Gogh
4113	Solanum tuberosum			cv. Vineta	cv. Vineta
4113	Solanum tuberosum			cv. Yukon Gold	cv. Yukon Gold
4113	Solanum tuberosum			HP10-45	HP10-45
7108	Spodoptera frugiperda			cv. Sf9	cv. Sf9
9823	Sus scrofa			IPEC-J2 cells	IPEC-J2 cell line	Intestinal Porcine Epithelial Cell line-J2, IPECJ2		CVCL_2246, BTO:0006402
9823	Sus scrofa			Mini-Lewe	Mini-Lewe
9823	Sus scrofa			NPTr cells	NPTr cell line	Newborn Pig Trachea		CVCL_8376
9823	Sus scrofa			PBEC cells	hTERT-PBEC cell line	hTERT-immortalized Porcine Bronchial Epithelial Cells		CVCL_VN10
9823	Sus scrofa		warning: not in Expasy	PBMEC	PBMECs	Porcine Brain Microvascular Endothelial Cells
9823	Sus scrofa		warning: not in Expasy, publication paywall	PIEC	PIEC	Porcine Iliac Endothelial Cells
9823	Sus scrofa			PK-15	PK-15 cell line	PK15, Porcine Kidney-15		CVCL_2160, BTO:0001865
9823	Sus scrofa			PK-15 cells	PK-15 cell line	PK15, Porcine Kidney-15		CVCL_2160, BTO:0001865
9823	Sus scrofa			PTEC cells	hTERT-PTECs cell line	hTERT-immortalized Porcine Tracheal Epithelial Cells		CVCL_A2EY
9823	Sus scrofa	9534	warning: Chlorocebus aethiops cell line (misidentified)	SJPL	SJPL	St. Jude Porcine Lung		CVCL_1T04
9823	Sus scrofa		warning: broad	SPF	SPF	Specific Pathogen-Free
9823	Sus scrofa			York-Landrace	York-Landrace
7111	Trichoplusia ni			BTI-Tn5B1-4 (Tn5)	BTI-Tn-5B1-4 cell line	5B1-4, BTI-Tn, BTITn5B14, Hi 5, Hi Five, High 5, High Five, Tn-5, Tn-5B1-4, TnH5		CVCL_C190, BTO:0003619
4564	Triticum		warning: genus	cv. 6B662	cv. 6B662
4564	Triticum		warning: genus	cv. 6B662	cv. 6B662
4564	Triticum		warning: genus	cv. Amery	cv. Amery
4564	Triticum		warning: genus	cv. Bess	cv. Bess
4564	Triticum		warning: genus	cv. Bess	cv. Bess
4564	Triticum		warning: genus	cv. BG220	cv. BG220
4564	Triticum		warning: genus	cv. BG220	cv. BG220
4564	Triticum		warning: genus	cv. Bobwhite	cv. Bobwhite
4564	Triticum		warning: genus	cv. Bobwhite	cv. Bobwhite
4564	Triticum		warning: genus	cv. Caldwell	cv. Caldwell
4564	Triticum		warning: genus	cv. Chinese Spring	cv. Chinese Spring
4564	Triticum		warning: genus	cv. Chinese Spring	cv. Chinese Spring
4564	Triticum		warning: genus	cv. Eunpamil	cv. Eunpamil
4564	Triticum		warning: genus	cv. Eunpamil	cv. Eunpamil
4564	Triticum		warning: genus	cv. Haven	cv. Haven
4564	Triticum		warning: genus	cv. Jimai 22	cv. Jimai 22
4564	Triticum		warning: genus	cv. Jimai 22	cv. Jimai 22
4564	Triticum		warning: genus	cv. Kennedy	cv. Kennedy
4564	Triticum		warning: genus	cv. Kennedy	cv. Kennedy
4564	Triticum		warning: genus	cv. Marshall	cv. Marshall
4564	Triticum		warning: genus	cv. Norin	cv. Norin
4564	Triticum		warning: genus	cv. Norin 4	cv. Norin 4
4564	Triticum		warning: genus	cv. Norm	cv. Norm
4564	Triticum		warning: genus	cv. Norm	cv. Norm
4564	Triticum		warning: genus	cv. Norm	cv. Norm
4564	Triticum		warning: genus	cv. Norm; cv. Xiaoyan 10	cv. Norm
4564	Triticum		warning: genus	cv. Norm; cv. Xiaoyan 10	cv. Xiaoyan 10
4564	Triticum		warning: genus	cv. Norm; cv. Xiaoyan 100	cv. Norm
4564	Triticum		warning: genus	cv. Norm; cv. Xiaoyan 100	cv. Xiaoyan 100
4564	Triticum		warning: genus	cv. Norm; cv. Xiaoyan 101	cv. Norm
4564	Triticum		warning: genus	cv. Norm; cv. Xiaoyan 101	cv. Xiaoyan 101
4564	Triticum		warning: genus	cv. Norm; cv. Xiaoyan 102	cv. Norm
4564	Triticum		warning: genus	cv. Norm; cv. Xiaoyan 102	cv. Xiaoyan 102
4564	Triticum		warning: genus	cv. Norm; cv. Xiaoyan 103	cv. Norm
4564	Triticum		warning: genus	cv. Norm; cv. Xiaoyan 103	cv. Xiaoyan 103
4564	Triticum		warning: genus	cv. Norm; cv. Xiaoyan 104	cv. Norm
4564	Triticum		warning: genus	cv. Norm; cv. Xiaoyan 104	cv. Xiaoyan 104
4564	Triticum		warning: genus	cv. Norm; cv. Xiaoyan 105	cv. Norm
4564	Triticum		warning: genus	cv. Norm; cv. Xiaoyan 105	cv. Xiaoyan 105
4564	Triticum		warning: genus	cv. Norm; cv. Xiaoyan 106	cv. Norm
4564	Triticum		warning: genus	cv. Norm; cv. Xiaoyan 106	cv. Xiaoyan 106
4564	Triticum		warning: genus	cv. Norm; cv. Xiaoyan 107	cv. Norm
4564	Triticum		warning: genus	cv. Norm; cv. Xiaoyan 107	cv. Xiaoyan 107
4564	Triticum		warning: genus	cv. Norm; cv. Xiaoyan 108	cv. Norm
4564	Triticum		warning: genus	cv. Norm; cv. Xiaoyan 108	cv. Xiaoyan 108
4564	Triticum		warning: genus	cv. Norm; cv. Xiaoyan 109	cv. Norm
4564	Triticum		warning: genus	cv. Norm; cv. Xiaoyan 109	cv. Xiaoyan 109
4564	Triticum		warning: genus	cv. Norm; cv. Xiaoyan 11	cv. Norm
4564	Triticum		warning: genus	cv. Norm; cv. Xiaoyan 11	cv. Xiaoyan 11
4564	Triticum		warning: genus	cv. Norm; cv. Xiaoyan 110	cv. Norm
4564	Triticum		warning: genus	cv. Norm; cv. Xiaoyan 110	cv. Xiaoyan 110
4564	Triticum		warning: genus	cv. Norm; cv. Xiaoyan 111	cv. Norm
4564	Triticum		warning: genus	cv. Norm; cv. Xiaoyan 111	cv. Xiaoyan 111
4564	Triticum		warning: genus	cv. Norm; cv. Xiaoyan 112	cv. Norm
4564	Triticum		warning: genus	cv. Norm; cv. Xiaoyan 112	cv. Xiaoyan 112
4564	Triticum		warning: genus	cv. Norm; cv. Xiaoyan 113	cv. Norm
4564	Triticum		warning: genus	cv. Norm; cv. Xiaoyan 113	cv. Xiaoyan 113
4564	Triticum		warning: genus	cv. Norm; cv. Xiaoyan 114	cv. Norm
4564	Triticum		warning: genus	cv. Norm; cv. Xiaoyan 114	cv. Xiaoyan 114
4564	Triticum		warning: genus	cv. Norm; cv. Xiaoyan 115	cv. Norm
4564	Triticum		warning: genus	cv. Norm; cv. Xiaoyan 115	cv. Xiaoyan 115
4564	Triticum		warning: genus	cv. Norm; cv. Xiaoyan 116	cv. Norm
4564	Triticum		warning: genus	cv. Norm; cv. Xiaoyan 116	cv. Xiaoyan 116
4564	Triticum		warning: genus	cv. Norm; cv. Xiaoyan 117	cv. Norm
4564	Triticum		warning: genus	cv. Norm; cv. Xiaoyan 117	cv. Xiaoyan 117
4564	Triticum		warning: genus	cv. Norm; cv. Xiaoyan 118	cv. Norm
4564	Triticum		warning: genus	cv. Norm; cv. Xiaoyan 118	cv. Xiaoyan 118
4564	Triticum		warning: genus	cv. Norm; cv. Xiaoyan 119	cv. Norm
4564	Triticum		warning: genus	cv. Norm; cv. Xiaoyan 119	cv. Xiaoyan 119
4564	Triticum		warning: genus	cv. Norm; cv. Xiaoyan 12	cv. Norm
4564	Triticum		warning: genus	cv. Norm; cv. Xiaoyan 12	cv. Xiaoyan 12
4564	Triticum		warning: genus	cv. Norm; cv. Xiaoyan 120	cv. Norm
4564	Triticum		warning: genus	cv. Norm; cv. Xiaoyan 120	cv. Xiaoyan 120
4564	Triticum		warning: genus	cv. Norm; cv. Xiaoyan 13	cv. Norm
4564	Triticum		warning: genus	cv. Norm; cv. Xiaoyan 13	cv. Xiaoyan 13
4564	Triticum		warning: genus	cv. Norm; cv. Xiaoyan 14	cv. Norm
4564	Triticum		warning: genus	cv. Norm; cv. Xiaoyan 14	cv. Xiaoyan 14
4564	Triticum		warning: genus	cv. Norm; cv. Xiaoyan 15	cv. Norm
4564	Triticum		warning: genus	cv. Norm; cv. Xiaoyan 15	cv. Xiaoyan 15
4564	Triticum		warning: genus	cv. Norm; cv. Xiaoyan 16	cv. Norm
4564	Triticum		warning: genus	cv. Norm; cv. Xiaoyan 16	cv. Xiaoyan 16
4564	Triticum		warning: genus	cv. Norm; cv. Xiaoyan 17	cv. Norm
4564	Triticum		warning: genus	cv. Norm; cv. Xiaoyan 17	cv. Xiaoyan 17
4564	Triticum		warning: genus	cv. Norm; cv. Xiaoyan 18	cv. Norm
4564	Triticum		warning: genus	cv. Norm; cv. Xiaoyan 18	cv. Xiaoyan 18
4564	Triticum		warning: genus	cv. Norm; cv. Xiaoyan 19	cv. Norm
4564	Triticum		warning: genus	cv. Norm; cv. Xiaoyan 19	cv. Xiaoyan 19
4564	Triticum		warning: genus	cv. Norm; cv. Xiaoyan 2	cv. Norm
4564	Triticum		warning: genus	cv. Norm; cv. Xiaoyan 2	cv. Xiaoyan 2
4564	Triticum		warning: genus	cv. Norm; cv. Xiaoyan 20	cv. Norm
4564	Triticum		warning: genus	cv. Norm; cv. Xiaoyan 20	cv. Xiaoyan 20
4564	Triticum		warning: genus	cv. Norm; cv. Xiaoyan 21	cv. Norm
4564	Triticum		warning: genus	cv. Norm; cv. Xiaoyan 21	cv. Xiaoyan 21
4564	Triticum		warning: genus	cv. Norm; cv. Xiaoyan 22	cv. Norm
4564	Triticum		warning: genus	cv. Norm; cv. Xiaoyan 22	cv. Xiaoyan 22
4564	Triticum		warning: genus	cv. Norm; cv. Xiaoyan 23	cv. Norm
4564	Triticum		warning: genus	cv. Norm; cv. Xiaoyan 23	cv. Xiaoyan 23
4564	Triticum		warning: genus	cv. Norm; cv. Xiaoyan 24	cv. Norm
4564	Triticum		warning: genus	cv. Norm; cv. Xiaoyan 24	cv. Xiaoyan 24
4564	Triticum		warning: genus	cv. Norm; cv. Xiaoyan 25	cv. Norm
4564	Triticum		warning: genus	cv. Norm; cv. Xiaoyan 25	cv. Xiaoyan 25
4564	Triticum		warning: genus	cv. Norm; cv. Xiaoyan 26	cv. Norm
4564	Triticum		warning: genus	cv. Norm; cv. Xiaoyan 26	cv. Xiaoyan 26
4564	Triticum		warning: genus	cv. Norm; cv. Xiaoyan 27	cv. Norm
4564	Triticum		warning: genus	cv. Norm; cv. Xiaoyan 27	cv. Xiaoyan 27
4564	Triticum		warning: genus	cv. Norm; cv. Xiaoyan 28	cv. Norm
4564	Triticum		warning: genus	cv. Norm; cv. Xiaoyan 28	cv. Xiaoyan 28
4564	Triticum		warning: genus	cv. Norm; cv. Xiaoyan 29	cv. Norm
4564	Triticum		warning: genus	cv. Norm; cv. Xiaoyan 29	cv. Xiaoyan 29
4564	Triticum		warning: genus	cv. Norm; cv. Xiaoyan 3	cv. Norm
4564	Triticum		warning: genus	cv. Norm; cv. Xiaoyan 3	cv. Xiaoyan 3
4564	Triticum		warning: genus	cv. Norm; cv. Xiaoyan 30	cv. Norm
4564	Triticum		warning: genus	cv. Norm; cv. Xiaoyan 30	cv. Xiaoyan 30
4564	Triticum		warning: genus	cv. Norm; cv. Xiaoyan 31	cv. Norm
4564	Triticum		warning: genus	cv. Norm; cv. Xiaoyan 31	cv. Xiaoyan 31
4564	Triticum		warning: genus	cv. Norm; cv. Xiaoyan 32	cv. Norm
4564	Triticum		warning: genus	cv. Norm; cv. Xiaoyan 32	cv. Xiaoyan 32
4564	Triticum		warning: genus	cv. Norm; cv. Xiaoyan 33	cv. Norm
4564	Triticum		warning: genus	cv. Norm; cv. Xiaoyan 33	cv. Xiaoyan 33
4564	Triticum		warning: genus	cv. Norm; cv. Xiaoyan 34	cv. Norm
4564	Triticum		warning: genus	cv. Norm; cv. Xiaoyan 34	cv. Xiaoyan 34
4564	Triticum		warning: genus	cv. Norm; cv. Xiaoyan 35	cv. Norm
4564	Triticum		warning: genus	cv. Norm; cv. Xiaoyan 35	cv. Xiaoyan 35
4564	Triticum		warning: genus	cv. Norm; cv. Xiaoyan 36	cv. Norm
4564	Triticum		warning: genus	cv. Norm; cv. Xiaoyan 36	cv. Xiaoyan 36
4564	Triticum		warning: genus	cv. Norm; cv. Xiaoyan 37	cv. Norm
4564	Triticum		warning: genus	cv. Norm; cv. Xiaoyan 37	cv. Xiaoyan 37
4564	Triticum		warning: genus	cv. Norm; cv. Xiaoyan 38	cv. Norm
4564	Triticum		warning: genus	cv. Norm; cv. Xiaoyan 38	cv. Xiaoyan 38
4564	Triticum		warning: genus	cv. Norm; cv. Xiaoyan 39	cv. Norm
4564	Triticum		warning: genus	cv. Norm; cv. Xiaoyan 39	cv. Xiaoyan 39
4564	Triticum		warning: genus	cv. Norm; cv. Xiaoyan 4	cv. Norm
4564	Triticum		warning: genus	cv. Norm; cv. Xiaoyan 4	cv. Xiaoyan 4
4564	Triticum		warning: genus	cv. Norm; cv. Xiaoyan 40	cv. Norm
4564	Triticum		warning: genus	cv. Norm; cv. Xiaoyan 40	cv. Xiaoyan 40
4564	Triticum		warning: genus	cv. Norm; cv. Xiaoyan 41	cv. Norm
4564	Triticum		warning: genus	cv. Norm; cv. Xiaoyan 41	cv. Xiaoyan 41
4564	Triticum		warning: genus	cv. Norm; cv. Xiaoyan 42	cv. Norm
4564	Triticum		warning: genus	cv. Norm; cv. Xiaoyan 42	cv. Xiaoyan 42
4564	Triticum		warning: genus	cv. Norm; cv. Xiaoyan 43	cv. Norm
4564	Triticum		warning: genus	cv. Norm; cv. Xiaoyan 43	cv. Xiaoyan 43
4564	Triticum		warning: genus	cv. Norm; cv. Xiaoyan 44	cv. Norm
4564	Triticum		warning: genus	cv. Norm; cv. Xiaoyan 44	cv. Xiaoyan 44
4564	Triticum		warning: genus	cv. Norm; cv. Xiaoyan 45	cv. Norm
4564	Triticum		warning: genus	cv. Norm; cv. Xiaoyan 45	cv. Xiaoyan 45
4564	Triticum		warning: genus	cv. Norm; cv. Xiaoyan 46	cv. Norm
4564	Triticum		warning: genus	cv. Norm; cv. Xiaoyan 46	cv. Xiaoyan 46
4564	Triticum		warning: genus	cv. Norm; cv. Xiaoyan 47	cv. Norm
4564	Triticum		warning: genus	cv. Norm; cv. Xiaoyan 47	cv. Xiaoyan 47
4564	Triticum		warning: genus	cv. Norm; cv. Xiaoyan 48	cv. Norm
4564	Triticum		warning: genus	cv. Norm; cv. Xiaoyan 48	cv. Xiaoyan 48
4564	Triticum		warning: genus	cv. Norm; cv. Xiaoyan 49	cv. Norm
4564	Triticum		warning: genus	cv. Norm; cv. Xiaoyan 49	cv. Xiaoyan 49
4564	Triticum		warning: genus	cv. Norm; cv. Xiaoyan 5	cv. Norm
4564	Triticum		warning: genus	cv. Norm; cv. Xiaoyan 5	cv. Xiaoyan 5
4564	Triticum		warning: genus	cv. Norm; cv. Xiaoyan 50	cv. Norm
4564	Triticum		warning: genus	cv. Norm; cv. Xiaoyan 50	cv. Xiaoyan 50
4564	Triticum		warning: genus	cv. Norm; cv. Xiaoyan 51	cv. Norm
4564	Triticum		warning: genus	cv. Norm; cv. Xiaoyan 51	cv. Xiaoyan 51
4564	Triticum		warning: genus	cv. Norm; cv. Xiaoyan 52	cv. Norm
4564	Triticum		warning: genus	cv. Norm; cv. Xiaoyan 52	cv. Xiaoyan 52
4564	Triticum		warning: genus	cv. Norm; cv. Xiaoyan 53	cv. Norm
4564	Triticum		warning: genus	cv. Norm; cv. Xiaoyan 53	cv. Xiaoyan 53
4564	Triticum		warning: genus	cv. Norm; cv. Xiaoyan 54	cv. Norm
4564	Triticum		warning: genus	cv. Norm; cv. Xiaoyan 54	cv. Xiaoyan 54
4564	Triticum		warning: genus	cv. Norm; cv. Xiaoyan 55	cv. Norm
4564	Triticum		warning: genus	cv. Norm; cv. Xiaoyan 55	cv. Xiaoyan 55
4564	Triticum		warning: genus	cv. Norm; cv. Xiaoyan 56	cv. Norm
4564	Triticum		warning: genus	cv. Norm; cv. Xiaoyan 56	cv. Xiaoyan 56
4564	Triticum		warning: genus	cv. Norm; cv. Xiaoyan 57	cv. Norm
4564	Triticum		warning: genus	cv. Norm; cv. Xiaoyan 57	cv. Xiaoyan 57
4564	Triticum		warning: genus	cv. Norm; cv. Xiaoyan 58	cv. Norm
4564	Triticum		warning: genus	cv. Norm; cv. Xiaoyan 58	cv. Xiaoyan 58
4564	Triticum		warning: genus	cv. Norm; cv. Xiaoyan 59	cv. Norm
4564	Triticum		warning: genus	cv. Norm; cv. Xiaoyan 59	cv. Xiaoyan 59
4564	Triticum		warning: genus	cv. Norm; cv. Xiaoyan 6	cv. Norm
4564	Triticum		warning: genus	cv. Norm; cv. Xiaoyan 6	cv. Xiaoyan 6
4564	Triticum		warning: genus	cv. Norm; cv. Xiaoyan 60	cv. Norm
4564	Triticum		warning: genus	cv. Norm; cv. Xiaoyan 60	cv. Xiaoyan 60
4564	Triticum		warning: genus	cv. Norm; cv. Xiaoyan 61	cv. Norm
4564	Triticum		warning: genus	cv. Norm; cv. Xiaoyan 61	cv. Xiaoyan 61
4564	Triticum		warning: genus	cv. Norm; cv. Xiaoyan 62	cv. Norm
4564	Triticum		warning: genus	cv. Norm; cv. Xiaoyan 62	cv. Xiaoyan 62
4564	Triticum		warning: genus	cv. Norm; cv. Xiaoyan 63	cv. Norm
4564	Triticum		warning: genus	cv. Norm; cv. Xiaoyan 63	cv. Xiaoyan 63
4564	Triticum		warning: genus	cv. Norm; cv. Xiaoyan 64	cv. Norm
4564	Triticum		warning: genus	cv. Norm; cv. Xiaoyan 64	cv. Xiaoyan 64
4564	Triticum		warning: genus	cv. Norm; cv. Xiaoyan 65	cv. Norm
4564	Triticum		warning: genus	cv. Norm; cv. Xiaoyan 65	cv. Xiaoyan 65
4564	Triticum		warning: genus	cv. Norm; cv. Xiaoyan 66	cv. Norm
4564	Triticum		warning: genus	cv. Norm; cv. Xiaoyan 66	cv. Xiaoyan 66
4564	Triticum		warning: genus	cv. Norm; cv. Xiaoyan 67	cv. Norm
4564	Triticum		warning: genus	cv. Norm; cv. Xiaoyan 67	cv. Xiaoyan 67
4564	Triticum		warning: genus	cv. Norm; cv. Xiaoyan 68	cv. Norm
4564	Triticum		warning: genus	cv. Norm; cv. Xiaoyan 68	cv. Xiaoyan 68
4564	Triticum		warning: genus	cv. Norm; cv. Xiaoyan 69	cv. Norm
4564	Triticum		warning: genus	cv. Norm; cv. Xiaoyan 69	cv. Xiaoyan 69
4564	Triticum		warning: genus	cv. Norm; cv. Xiaoyan 7	cv. Norm
4564	Triticum		warning: genus	cv. Norm; cv. Xiaoyan 7	cv. Xiaoyan 7
4564	Triticum		warning: genus	cv. Norm; cv. Xiaoyan 70	cv. Norm
4564	Triticum		warning: genus	cv. Norm; cv. Xiaoyan 70	cv. Xiaoyan 70
4564	Triticum		warning: genus	cv. Norm; cv. Xiaoyan 71	cv. Norm
4564	Triticum		warning: genus	cv. Norm; cv. Xiaoyan 71	cv. Xiaoyan 71
4564	Triticum		warning: genus	cv. Norm; cv. Xiaoyan 72	cv. Norm
4564	Triticum		warning: genus	cv. Norm; cv. Xiaoyan 72	cv. Xiaoyan 72
4564	Triticum		warning: genus	cv. Norm; cv. Xiaoyan 73	cv. Norm
4564	Triticum		warning: genus	cv. Norm; cv. Xiaoyan 73	cv. Xiaoyan 73
4564	Triticum		warning: genus	cv. Norm; cv. Xiaoyan 74	cv. Norm
4564	Triticum		warning: genus	cv. Norm; cv. Xiaoyan 74	cv. Xiaoyan 74
4564	Triticum		warning: genus	cv. Norm; cv. Xiaoyan 75	cv. Norm
4564	Triticum		warning: genus	cv. Norm; cv. Xiaoyan 75	cv. Xiaoyan 75
4564	Triticum		warning: genus	cv. Norm; cv. Xiaoyan 76	cv. Norm
4564	Triticum		warning: genus	cv. Norm; cv. Xiaoyan 76	cv. Xiaoyan 76
4564	Triticum		warning: genus	cv. Norm; cv. Xiaoyan 77	cv. Norm
4564	Triticum		warning: genus	cv. Norm; cv. Xiaoyan 77	cv. Xiaoyan 77
4564	Triticum		warning: genus	cv. Norm; cv. Xiaoyan 78	cv. Norm
4564	Triticum		warning: genus	cv. Norm; cv. Xiaoyan 78	cv. Xiaoyan 78
4564	Triticum		warning: genus	cv. Norm; cv. Xiaoyan 79	cv. Norm
4564	Triticum		warning: genus	cv. Norm; cv. Xiaoyan 79	cv. Xiaoyan 79
4564	Triticum		warning: genus	cv. Norm; cv. Xiaoyan 8	cv. Norm
4564	Triticum		warning: genus	cv. Norm; cv. Xiaoyan 8	cv. Xiaoyan 8
4564	Triticum		warning: genus	cv. Norm; cv. Xiaoyan 80	cv. Norm
4564	Triticum		warning: genus	cv. Norm; cv. Xiaoyan 80	cv. Xiaoyan 80
4564	Triticum		warning: genus	cv. Norm; cv. Xiaoyan 81	cv. Norm
4564	Triticum		warning: genus	cv. Norm; cv. Xiaoyan 81	cv. Xiaoyan 81
4564	Triticum		warning: genus	cv. Norm; cv. Xiaoyan 82	cv. Norm
4564	Triticum		warning: genus	cv. Norm; cv. Xiaoyan 82	cv. Xiaoyan 82
4564	Triticum		warning: genus	cv. Norm; cv. Xiaoyan 83	cv. Norm
4564	Triticum		warning: genus	cv. Norm; cv. Xiaoyan 83	cv. Xiaoyan 83
4564	Triticum		warning: genus	cv. Norm; cv. Xiaoyan 84	cv. Norm
4564	Triticum		warning: genus	cv. Norm; cv. Xiaoyan 84	cv. Xiaoyan 84
4564	Triticum		warning: genus	cv. Norm; cv. Xiaoyan 85	cv. Norm
4564	Triticum		warning: genus	cv. Norm; cv. Xiaoyan 85	cv. Xiaoyan 85
4564	Triticum		warning: genus	cv. Norm; cv. Xiaoyan 86	cv. Norm
4564	Triticum		warning: genus	cv. Norm; cv. Xiaoyan 86	cv. Xiaoyan 86
4564	Triticum		warning: genus	cv. Norm; cv. Xiaoyan 87	cv. Norm
4564	Triticum		warning: genus	cv. Norm; cv. Xiaoyan 87	cv. Xiaoyan 87
4564	Triticum		warning: genus	cv. Norm; cv. Xiaoyan 88	cv. Norm
4564	Triticum		warning: genus	cv. Norm; cv. Xiaoyan 88	cv. Xiaoyan 88
4564	Triticum		warning: genus	cv. Norm; cv. Xiaoyan 89	cv. Norm
4564	Triticum		warning: genus	cv. Norm; cv. Xiaoyan 89	cv. Xiaoyan 89
4564	Triticum		warning: genus	cv. Norm; cv. Xiaoyan 9	cv. Norm
4564	Triticum		warning: genus	cv. Norm; cv. Xiaoyan 9	cv. Xiaoyan 9
4564	Triticum		warning: genus	cv. Norm; cv. Xiaoyan 90	cv. Norm
4564	Triticum		warning: genus	cv. Norm; cv. Xiaoyan 90	cv. Xiaoyan 90
4564	Triticum		warning: genus	cv. Norm; cv. Xiaoyan 91	cv. Norm
4564	Triticum		warning: genus	cv. Norm; cv. Xiaoyan 91	cv. Xiaoyan 91
4564	Triticum		warning: genus	cv. Norm; cv. Xiaoyan 92	cv. Norm
4564	Triticum		warning: genus	cv. Norm; cv. Xiaoyan 92	cv. Xiaoyan 92
4564	Triticum		warning: genus	cv. Norm; cv. Xiaoyan 93	cv. Norm
4564	Triticum		warning: genus	cv. Norm; cv. Xiaoyan 93	cv. Xiaoyan 93
4564	Triticum		warning: genus	cv. Norm; cv. Xiaoyan 94	cv. Norm
4564	Triticum		warning: genus	cv. Norm; cv. Xiaoyan 94	cv. Xiaoyan 94
4564	Triticum		warning: genus	cv. Norm; cv. Xiaoyan 95	cv. Norm
4564	Triticum		warning: genus	cv. Norm; cv. Xiaoyan 95	cv. Xiaoyan 95
4564	Triticum		warning: genus	cv. Norm; cv. Xiaoyan 96	cv. Norm
4564	Triticum		warning: genus	cv. Norm; cv. Xiaoyan 96	cv. Xiaoyan 96
4564	Triticum		warning: genus	cv. Norm; cv. Xiaoyan 97	cv. Norm
4564	Triticum		warning: genus	cv. Norm; cv. Xiaoyan 97	cv. Xiaoyan 97
4564	Triticum		warning: genus	cv. Norm; cv. Xiaoyan 98	cv. Norm
4564	Triticum		warning: genus	cv. Norm; cv. Xiaoyan 98	cv. Xiaoyan 98
4564	Triticum		warning: genus	cv. Norm; cv. Xiaoyan 99	cv. Norm
4564	Triticum		warning: genus	cv. Norm; cv. Xiaoyan 99	cv. Xiaoyan 99
4564	Triticum		warning: genus	cv. Obelisk	cv. Obelisk
4564	Triticum		warning: genus	cv. Obelisk	cv. Obelisk
4564	Triticum		warning: genus	cv. Riband	cv. Riband
4564	Triticum		warning: genus	cv. Riband	cv. Riband
4564	Triticum		warning: genus	cv. Roblin	cv. Roblin
4564	Triticum		warning: genus	cv. Roblin	cv. Roblin
4564	Triticum		warning: genus	cv. Scipion	cv. Scipion
4564	Triticum		warning: genus	cv. Sumai	cv. Sumai
4564	Triticum		warning: genus	cv. Thassos	cv. Thassos
4564	Triticum		warning: genus	cv. Wheaton	cv. Wheaton
4564	Triticum		warning: genus	cv. Wheaton	cv. Wheaton
4564	Triticum		warning: genus	cv. Xiaoyan 22	cv. Xiaoyan 22
4564	Triticum		warning: genus	cv. Xiaoyan 22	cv. Xiaoyan 22
4565	Triticum aestivum			cv. 6B365	cv. 6B365
4565	Triticum aestivum			cv. 6B662	cv. 6B662
4565	Triticum aestivum			cv. 6B662	cv. 6B662
4565	Triticum aestivum			cv. Aikang 58	cv. Aikang 58
4565	Triticum aestivum			cv. Aikang 58; cv. Zhoumai 26	cv. Aikang 58
4565	Triticum aestivum			cv. Aikang 58; cv. Zhoumai 26	cv. Zhoumai 26
4565	Triticum aestivum			cv. Amaretto	cv. Amaretto
4565	Triticum aestivum			cv. Annong 8455	cv. Annong 8455
4565	Triticum aestivum			cv. Apogee	cv. Apogee
4565	Triticum aestivum			cv. Auburn	cv. Auburn
4565	Triticum aestivum			cv. Avalon	cv. Avalon
4565	Triticum aestivum			cv. Axe	cv. Axe
4565	Triticum aestivum			cv. Bainong 979	cv. Bainong 979
4565	Triticum aestivum			cv. Barlow	cv. Barlow
4565	Triticum aestivum			cv. Bess	cv. Bess
4565	Triticum aestivum			cv. Bess	cv. Bess
4565	Triticum aestivum			cv. BG220	cv. BG220
4565	Triticum aestivum			cv. BG220	cv. BG220
4565	Triticum aestivum			cv. Bobwhite	cv. Bobwhite
4565	Triticum aestivum			cv. Bobwhite	cv. Bobwhite
4565	Triticum aestivum			cv. Bobwhite; cv. Nandu	cv. Bobwhite
4565	Triticum aestivum			cv. Bobwhite; cv. Nandu	cv. Nandu
4565	Triticum aestivum			cv. BR34	cv. BR34
4565	Triticum aestivum			cv. Brennan	cv. Brennan
4565	Triticum aestivum			cv. Briggs	cv. Briggs
4565	Triticum aestivum			cv. Cadenza	cv. Cadenza
4565	Triticum aestivum			cv. Calingiri	cv. Calingiri
4565	Triticum aestivum			cv. Cerco	cv. Cerco
4565	Triticum aestivum			cv. Chancellor	cv. Chancellor
4565	Triticum aestivum			cv. Chinese Spring	cv. Chinese Spring
4565	Triticum aestivum			cv. Chinese Spring	cv. Chinese Spring
4565	Triticum aestivum			cv. Corack	cv. Corack
4565	Triticum aestivum			cv. Drifter	cv. Drifter
4565	Triticum aestivum			cv. Emu Rock	cv. Emu Rock
4565	Triticum aestivum			cv. Erik	cv. Erik
4565	Triticum aestivum			cv. Eunpamil	cv. Eunpamil
4565	Triticum aestivum			cv. Eunpamil	cv. Eunpamil
4565	Triticum aestivum			cv. Fielder	cv. Fielder
4565	Triticum aestivum			cv. Gabo	cv. Gabo
4565	Triticum aestivum			cv. Galaxie	cv. Galaxie
4565	Triticum aestivum			cv. Glenlea	cv. Glenlea
4565	Triticum aestivum			cv. Glenn	cv. Glenn
4565	Triticum aestivum			cv. Grandin	cv. Grandin
4565	Triticum aestivum			cv. Guomai 301	cv. Guomai 301
4565	Triticum aestivum			cv. Halberd	cv. Halberd
4565	Triticum aestivum			cv. Harry	cv. Harry
4565	Triticum aestivum			cv. Howard	cv. Howard
4565	Triticum aestivum			cv. Huaimai 13	cv. Huaimai 13
4565	Triticum aestivum			cv. Huaimai 33	cv. Huaimai 33
4565	Triticum aestivum			cv. Iride	cv. Iride
4565	Triticum aestivum			cv. Jenna	cv. Jenna
4565	Triticum aestivum			cv. Jimai 19	cv. Jimai 19
4565	Triticum aestivum			cv. Jimai 22	cv. Jimai 22
4565	Triticum aestivum			cv. Jimai 22	cv. Jimai 22
4565	Triticum aestivum			cv. Jimai 33	cv. Jimai 33
4565	Triticum aestivum			cv. Kadrilj	cv. Kadrilj
4565	Triticum aestivum			cv. Kelby	cv. Kelby
4565	Triticum aestivum			cv. Kennedy	cv. Kennedy
4565	Triticum aestivum			cv. Kennedy	cv. Kennedy
4565	Triticum aestivum			cv. Mace	cv. Mace
4565	Triticum aestivum			cv. McNair 701	cv. McNair 701
4565	Triticum aestivum			cv. Mingxian 169	cv. Mingxian 169
4565	Triticum aestivum			cv. Mott	cv. Mott
4565	Triticum aestivum			cv. Nandu	cv. Nandu
4565	Triticum aestivum			cv. Nandu	cv. Nandu
4565	Triticum aestivum			cv. ND495	cv. ND495
4565	Triticum aestivum			cv. Ning 7840	cv. Ning 7840
4565	Triticum aestivum			cv. Norm	cv. Norm
4565	Triticum aestivum			cv. Norm	cv. Norm
4565	Triticum aestivum			cv. Norm	cv. Norm
4565	Triticum aestivum			cv. Obelisk	cv. Obelisk
4565	Triticum aestivum			cv. Obelisk	cv. Obelisk
4565	Triticum aestivum			cv. Prosper	cv. Prosper
4565	Triticum aestivum			cv. Qingmai 6	cv. Qingmai 6
4565	Triticum aestivum			cv. RB07	cv. RB07
4565	Triticum aestivum			cv. Riband	cv. Riband
4565	Triticum aestivum			cv. Riband	cv. Riband
4565	Triticum aestivum			cv. Roblin	cv. Roblin
4565	Triticum aestivum			cv. Roblin	cv. Roblin
4565	Triticum aestivum			cv. Rollag	cv. Rollag
4565	Triticum aestivum			cv. Rosella	cv. Rosella
4565	Triticum aestivum			cv. Russ	cv. Russ
4565	Triticum aestivum			cv. Salamouni	cv. Salamouni
4565	Triticum aestivum			cv. Select	cv. Select
4565	Triticum aestivum			cv. Spring wheat	cv. Spring wheat
4565	Triticum aestivum			cv. Steele-ND	cv. Steele-ND
4565	Triticum aestivum			cv. Su11	cv. Shuiyuan 11	cv. Su11
4565	Triticum aestivum			cv. Sumai 3	cv. Sumai 3
4565	Triticum aestivum			cv. Suwon 11	cv. Suwon 11
4565	Triticum aestivum			cv. SY Soren	cv. SY Soren
4565	Triticum aestivum			cv. SY Tyra	cv. SY Tyra
4565	Triticum aestivum			cv. Thatcher-Sr31	cv. Thatcher-Sr31
4565	Triticum aestivum			cv. Vantage	cv. Vantage
4565	Triticum aestivum			cv. Velva	cv. Velva
4565	Triticum aestivum			cv. W-7984	cv. W-7984
4565	Triticum aestivum			cv. Wesley	cv. Wesley
4565	Triticum aestivum			cv. Wheaton	cv. Wheaton
4565	Triticum aestivum			cv. Wheaton	cv. Wheaton
4565	Triticum aestivum			cv. Xiaoyan 22	cv. Xiaoyan 22
4565	Triticum aestivum			cv. Xiaoyan 22	cv. Xiaoyan 22
4565	Triticum aestivum			cv. Yangmai 158	cv. Yangmai 158
4565	Triticum aestivum			cv. Yangmai 49	cv. Yangmai 49
4565	Triticum aestivum			cv. Zhengmai	cv. Zhengmai
4565	Triticum aestivum			cv. Zhenmai	cv. Zhenmai
4565	Triticum aestivum			cv. Zhenmai 10	cv. Zhenmai 10
4565	Triticum aestivum			cv. Zhenmai 5	cv. Zhenmai 5
4565	Triticum aestivum			cv. Zhongyuan 98-68	cv. Zhongyuan 98-68
4565	Triticum aestivum			cv. Zhongyuan 98-68; cv. Bobwhite	cv. Bobwhite
4565	Triticum aestivum			cv. Zhongyuan 98-68; cv. Bobwhite	cv. Zhongyuan 98-68
4565	Triticum aestivum			cv. Zhoumai 24	cv. Zhoumai 24
4565	Triticum aestivum			cv. Zimai 1	cv. Zimai 1
4565	Triticum aestivum			cv. Zimai 22	cv. Zimai 22
4566	Triticum aestivum x Triticum timopheevi			cv. Nandu	cv. Nandu
4566	Triticum aestivum x Triticum timopheevi			cv. Nandu	cv. Nandu
4566	Triticum aestivum x Triticum timopheevi			cv. Norm	cv. Norm
4566	Triticum aestivum x Triticum timopheevi			cv. Norm	cv. Norm
4566	Triticum aestivum x Triticum timopheevi			cv. Norm	cv. Norm
4566	Triticum aestivum x Triticum timopheevi			cv. Zimai 2	cv. Zimai 2
4571	Triticum turgidum	4567	note: subspecies cultivar	subsp. durum cv. Alkabo	cv. Alkabo
4571	Triticum turgidum	4567	note: subspecies cultivar	subsp. durum cv. Ben	cv. Ben
4571	Triticum turgidum	4567	note: subspecies cultivar	subsp. durum cv. Carpio	cv. Carpio
4571	Triticum turgidum	4567	note: subspecies cultivar	subsp. durum cv. Dilse	cv. Dilse
4571	Triticum turgidum	4567	note: subspecies cultivar	subsp. durum cv. Divide	cv. Divide
4571	Triticum turgidum	4567	note: subspecies cultivar	subsp. durum cv. Grenora	cv. Grenora
4571	Triticum turgidum	4567	note: subspecies cultivar	subsp. durum cv. Langdon	cv. Langdon
4571	Triticum turgidum	4567	note: subspecies cultivar	subsp. durum cv. Lebsock	cv. Lebsock
4571	Triticum turgidum	4567	note: subspecies cultivar	subsp. durum cv. Mountrail	cv. Mountrail
4571	Triticum turgidum	4567	note: subspecies cultivar	subsp. durum cv. Pierce	cv. Pierce
4571	Triticum turgidum	4567	note: subspecies cultivar	subsp. durum cv. Rusty	cv. Rusty
4571	Triticum turgidum	4567	note: subspecies cultivar	subsp. durum cv. Tioga	cv. Tioga
29760	Vitis vinifera			cv. Cabernet Sauvignon	cv. Cabernet Sauvignon
29760	Vitis vinifera			cv. Carignane	cv. Carignane
29760	Vitis vinifera			cv. Chardonnay	cv. Chardonnay
29760	Vitis vinifera			cv. Thompson Seedless	cv. Thompson Seedless
29760	Vitis vinifera			cv. Zani	cv. Zani
29760	Vitis vinifera		invalid: subspecies	subsp. sylvestris (wild grape)
94108	Zantedeschia elliottiana			cv. Black Magic	cv. Black Magic
4577	Zea mays			cv. B73	cv. B73
4577	Zea mays			cv. B75	cv. B75
4577	Zea mays			cv. Cacahuazintle	cv. Cacahuazintle
4577	Zea mays			cv. CML247	cv. CML247
4577	Zea mays			cv. CML264	cv. CML264
4577	Zea mays			cv. CML277	cv. CML277
4577	Zea mays			cv. CML52	cv. CML52
4577	Zea mays			cv. CML9	cv. CML9
4577	Zea mays			cv. Creek White	cv. Creek White
4577	Zea mays			cv. Early Golden Bantam	cv. Early Golden Bantam
4577	Zea mays			cv. EGB	cv. EGB
4577	Zea mays			cv. FS8A	cv. FS8A
4577	Zea mays			cv. FS8B	cv. FS8B
4577	Zea mays			cv. G80	cv. G80
4577	Zea mays			cv. GEMS-0009	cv. GEMS-0009
4577	Zea mays			cv. Golden Bantam	cv. Golden Bantam
4577	Zea mays			cv. Golden Jubilee	cv. Golden Jubilee
4577	Zea mays			cv. GS73CO	cv. GS73CO
4577	Zea mays			cv. H116	cv. H116
4577	Zea mays			cv. Huangzao 4	cv. Huangzao 4
4577	Zea mays			cv. Jubilee	cv. Jubilee
4577	Zea mays			cv. Mikado	cv. Mikado
4577	Zea mays			cv. ML287	cv. ML287
4577	Zea mays			cv. Nathan	cv. Nathan
4577	Zea mays			cv. ND101	cv. ND101
4577	Zea mays			cv. ND253	cv. ND253
4577	Zea mays			cv. ND257	cv. ND257
4577	Zea mays			cv. ND301	cv. ND301
4577	Zea mays			cv. NYRD4058	cv. NYRD4058
4577	Zea mays			cv. P737M20	cv. P737M20
4577	Zea mays			cv. Pa760	cv. Pa760
4577	Zea mays			cv. Pioneer 2375	cv. Pioneer 2375
4577	Zea mays			cv. Pioneer 33D47	cv. Pioneer 33D47
4577	Zea mays			cv. R225	cv. R225
4577	Zea mays			cv. SD40	cv. SD40
4577	Zea mays			cv. SD43	cv. SD43
4577	Zea mays			cv. SD44	cv. SD44
4577	Zea mays			cv. SD45	cv. SD45
4577	Zea mays			cv. Seneca Horizon	cv. Seneca Horizon
4577	Zea mays			cv. Silver Queen	cv. Silver Queen
4577	Zea mays			cv. Takanestar	cv. Takanestar
4577	Zea mays			cv. Truckers Favorite	cv. Truckers Favorite
4577	Zea mays			cv. W570	cv. W570
4577	Zea mays			cv. W64A	cv. W64A
4577	Zea mays			cv. W64A-N	cv. W64A-N	cv. W64AN
4577	Zea mays			cv. W64A-T	cv. W64A-T	cv. W64AT
4577	Zea mays		note: inbred line	cv. W64ARpp9	cv. W64ARpp9
4577	Zea mays			cv. Xianyu 335	cv. Xianyu 335
4577	Zea mays		invalid: subspecies	subsp. mays
4577	Zea mays	381124	note: subspecies cultivar	subsp. mays cv. A188	cv. A188
4577	Zea mays	381124	note: subspecies cultivar	subsp. mays cv. B73	cv. B73
4577	Zea mays	381124	note: subspecies cultivar	subsp. mays cv. Early Golden Bantam	cv. Early Golden Bantam
4577	Zea mays	381124	note: subspecies cultivar	subsp. mays cv. Golden Bantam	cv. Golden Bantam
4577	Zea mays	381124	note: subspecies cultivar	subsp. mays cv. Golden Jubilee	cv. Golden Jubilee
4577	Zea mays	381124	note: subspecies cultivar	subsp. mays cv. Huangzao 4	cv. Huangzao 4
4577	Zea mays	381124	note: subspecies cultivar	subsp. mays cv. Jubilee	cv. Jubilee
4577	Zea mays	381124	note: subspecies cultivar	subsp. mays cv. Nathan	cv. Nathan
4577	Zea mays	381124	note: subspecies cultivar	subsp. mays cv. Pa91	cv. Pa91
4577	Zea mays	381124	note: subspecies cultivar	subsp. mays cv. Pioneer 2375	cv. Pioneer 2375
4577	Zea mays	381124	note: subspecies cultivar	subsp. mays cv. Silver Queen	cv. Silver Queen
4577	Zea mays	381124	note: subspecies cultivar	subsp. mays cv. W23	cv. W23
4577	Zea mays	381124	note: subspecies cultivar	subsp. mays cv. W64A	cv. W64A
4577	Zea mays	381124	note: subspecies cultivar	subsp. mays cv. W64A-N	cv. W64A-N	cv. W64AN
4577	Zea mays	381124	note: subspecies cultivar	subsp. mays cv. W64A-T	cv. W64A-T	cv. W64AT
4577	Zea mays		invalid: subspecies	subsp. mexicana
4577	Zea mays			UH002 line	UH002 line
72171	Ziziphus		invalid: taxonomic rank	zizyphus (related: Chinese date)
