# Supplementary material for: A framework for community curation of interspecies interactions literature
Source: eLife. 2023 Jul 4;12:e84658. doi: 10.7554/eLife.84658 (PMC10319440; doi:10.7554/eLife.84658)
Supplement: Source code 1. — This is the main configuration file for PHI-Canto. Much of the configuration is inherited from Canto, the original curation application from which PHI-Canto is derived. Lines containing custom configuration for PHI-Canto have been indicated with comments [file elife-84658-code1.zip]

Archive with 1 entries (1 files):
- 02-11-2022-RA-eLife-84658/Source code 1.yaml
